# Supplementary material for: Genome wide CNV analysis reveals additional variants associated with milk production traits in Holsteins
Source: BMC Genomics. 2014 Aug 15;15(1):683. doi: 10.1186/1471-2164-15-683 (PMC4152564; doi:10.1186/1471-2164-15-683)
Supplement: Supplementary file 3 — Additional file 3: Table S1: List of CNV segments. (XLSX 25 KB) [file 12864_2014_6385_MOESM3_ESM.xlsx]

## Sheet: Table S1
Table S1. List of CNV segments.
CNV#	Chr	Begin	End	Length	SNP#	Begin SNP	Marker Mean	Loss	Neutral	Gain	Loss or Gain	Total	Frequency
1	14	11250157	11307423	57267	3	Hapmap29947-BTC-070181	-1.28172	25479	1053	0	25479	26532	0.960312
2	8	54239367	54351569	112203	3	ARS-BFGL-NGS-86682	-1.34452	21745	4781	6	21751	26532	0.819803
3	1	19975742	20165566	189825	3	ARS-BFGL-NGS-55093	-1.24272	19419	7113	0	19419	26532	0.731909
4	21	29108021	29281192	173172	3	BTA-116372-no-rs	-1.10587	18878	7652	2	18880	26532	0.711594
5	9	15029445	15086302	56858	3	ARS-BFGL-NGS-42721	-0.781339	17946	8565	21	17967	26532	0.677182
6	13	70496054	70623303	127250	4	ARS-BFGL-NGS-78378	-0.914722	17727	8787	18	17745	26532	0.668815
7	9	24127805	24183775	55971	3	BTB-01362117	-1.01823	17477	9008	47	17524	26532	0.660485
8	16	70220110	70287549	67440	3	BTB-01891275	-0.881446	17397	9134	1	17398	26532	0.655736
9	11	8737561	8784437	46877	3	BTB-00455991	-1.31183	15921	10298	313	16234	26532	0.611865
10	5	9756491	9837147	80657	3	ARS-BFGL-NGS-34695	-1.10309	15969	10543	20	15989	26532	0.602631
11	4	90394250	90473489	79240	3	BTA-123118-no-rs	-0.837855	14846	11669	17	14863	26532	0.560191
12	10	39787797	39846476	58680	3	BTA-66284-no-rs	-1.0189	14639	11830	63	14702	26532	0.554123
13	7	106012026	106057134	45109	3	Hapmap9011-BTA-63465	-0.827167	12834	13641	57	12891	26532	0.485866
14	22	22869809	22997440	127632	3	ARS-BFGL-NGS-48182	-0.769123	12631	13898	3	12634	26532	0.47618
15	14	49117896	49193808	75913	3	BTB-01881796	-0.615724	12072	14401	59	12131	26532	0.457221
16	27	39027034	39091877	64844	3	ARS-BFGL-NGS-66380	-0.787714	11846	14496	190	12036	26532	0.453641
17	8	29023325	29100768	77444	3	BTB-00339768	-0.683837	11935	14528	69	12004	26532	0.452435
18	28	12885550	12973750	88201	3	Hapmap55972-rs29011387	-0.707159	11475	15001	56	11531	26532	0.434607
19	15	47819771	48068620	248850	3	ARS-BFGL-NGS-32444	-0.534391	9198	17294	40	9238	26532	0.348183
20	3	105691395	105739637	48243	3	ARS-BFGL-NGS-64377	-0.495345	8780	17593	159	8939	26532	0.336914
21	1	41639553	41756440	116888	3	ARS-BFGL-NGS-23369	-0.533744	8544	17757	231	8775	26532	0.330733
22	12	72414147	72713703	299557	3	Hapmap51343-BTA-88743	-0.627505	8111	18074	347	8458	26532	0.318785
23	2	113738822	113830435	91614	3	Hapmap49194-BTA-48985	-0.560163	8401	18125	6	8407	26532	0.316863
24	12	24026387	24147902	121516	3	Hapmap44518-BTA-115053	-0.58261	8085	18423	24	8109	26532	0.305631
25	13	73681829	73782308	100480	3	Hapmap51212-BTA-33858	-0.412956	8019	18461	52	8071	26532	0.304199
26	23	16406167	16536674	130508	3	Hapmap54285-ss46526570	-0.300585	7517	18549	466	7983	26532	0.300882
27	12	72945638	74492053	1546416	4	ARS-BFGL-BAC-7362	-0.295003	6994	19536	2	6996	26532	0.263682
28	7	42700425	42788788	88364	3	ARS-BFGL-NGS-76066	-0.576379	4458	22036	38	4496	26532	0.169456
29	24	4046179	4231608	185430	6	Hapmap33715-BTA-137579	-0.17453	4101	22077	354	4455	26532	0.16791
30	11	55870801	55985011	114211	3	ARS-BFGL-NGS-69143	-0.225199	4030	22338	164	4194	26532	0.158073
31	18	36040190	36207061	166872	3	ARS-BFGL-NGS-52078	-0.211898	3208	23311	13	3221	26532	0.121401
32	23	29535762	29872481	336720	3	ARS-BFGL-NGS-109612	-0.153636	1989	24195	348	2337	26532	0.0880823
33	17	73055503	75058715	2003213	44	ARS-BFGL-NGS-99737	-0.065655	1998	24528	6	2004	26532	0.0755314
34	11	102861577	107246475	4384899	87	Hapmap51810-BTA-119667	-0.0552241	1343	25188	1	1344	26532	0.0506558
35	12	89154911	91091598	1936688	39	ARS-BFGL-NGS-99530	-0.047653	1059	25473	0	1059	26532	0.0399141
36	3	118934229	125637877	6703649	58	ARS-BFGL-NGS-19655	-0.0440934	896	25636	0	896	26532	0.0337705
37	29	46099425	51502868	5403444	118	ARS-BFGL-NGS-100295	-0.0423348	554	25978	0	554	26532	0.0208804
38	23	47511124	52285248	4774125	114	BTB-00873571	-0.0243707	136	26396	0	136	26532	0.00512589
39	2	129515246	136674553	7159308	157	BTA-49748-no-rs	-0.0255401	114	26418	0	114	26532	0.0042967
40	1	20192420	41608221	21415802	421	ARS-BFGL-BAC-15578	-0.0267611	85	26447	0	85	26532	0.00320368
41	24	192264	4014793	3822530	84	BTB-01789198	-0.0225047	57	26475	0	57	26532	0.00214835
42	14	1435005	11220778	9785774	279	Hapmap32178-BTC-005639	-0.0225187	25	26507	0	25	26532	0.000942258
43	7	106092176	112628884	6536709	162	BTB-01671559	-0.0244983	12	26520	0	12	26532	0.000452284
44	12	24585150	72358156	47773007	898	Hapmap47789-BTA-96396	-0.0304525	11	26521	0	11	26532	0.000414594
45	1	135098	19854736	19719639	348	Hapmap43437-BTA-101873	-0.0308714	9	26523	0	9	26532	0.000339213
46	6	138563	119216563	119078001	2382	BTB-01518631	-0.0248163	9	26523	0	9	26532	0.000339213
47	25	47181	43364941	43317761	885	Hapmap40932-BTA-27105	-0.0250969	7	26525	0	7	26532	0.000263832
48	5	97111	9708718	9611608	239	BTB-01498887	-0.0200926	5	26527	0	5	26532	0.000188452
49	4	190619	90370464	90179846	1768	ARS-BFGL-NGS-67542	-0.0208705	4	26528	0	4	26532	0.000150761
50	9	15139261	24079580	8940320	175	BTA-85266-no-rs	-0.024168	4	26528	0	4	26532	0.000150761
51	20	199074	72197729	71998656	1428	Hapmap51158-BTA-117076	-0.0261276	4	26528	0	4	26532	0.000150761
52	9	70012	14989177	14919166	255	UA-IFASA-7981	-0.0275497	3	26529	0	3	26532	0.000113071
53	13	70656675	73624637	2967963	69	ARS-BFGL-NGS-55182	-0.0123237	3	26529	0	3	26532	0.000113071
54	18	36250231	65871032	29620802	538	ARS-BFGL-NGS-102206	-0.021216	3	26529	0	3	26532	0.000113071
55	19	465815	64007021	63541207	1232	ARS-BFGL-NGS-90502	-0.0251183	3	26529	0	3	26532	0.000113071
56	21	29304230	71136925	41832696	794	ARS-BFGL-NGS-234	-0.0254088	3	26529	0	3	26532	0.000113071
57	22	23035110	61378199	38343090	728	ARS-BFGL-NGS-28462	-0.0215124	3	26529	0	3	26532	0.000113071
58	27	36664	38985629	38948966	748	ARS-BFGL-NGS-91530	-0.0228351	3	26529	0	3	26532	0.000113071
59	3	105762348	118813014	13050667	294	Hapmap52612-rs29022803	-0.0212602	2	26530	0	2	26532	7.53807e-05
60	9	24272399	105587941	81315543	1498	ARS-BFGL-NGS-4479	-0.0210265	2	26530	0	2	26532	7.53807e-05
61	11	68565	8713134	8644570	224	BTB-01593930	-0.0206248	2	26530	0	2	26532	7.53807e-05
62	14	49240465	84616190	35375726	661	BTB-00569375	-0.0218274	2	26530	0	2	26532	7.53807e-05
63	15	48112581	85257312	37144732	695	ARS-BFGL-NGS-40561	-0.0239349	2	26530	0	2	26532	7.53807e-05
64	16	73143	70194181	70121039	1304	ARS-BFGL-NGS-66185	-0.0238743	2	26530	0	2	26532	7.53807e-05
65	17	81655	73021526	72939872	1378	BTB-00666692	-0.0206843	2	26530	0	2	26532	7.53807e-05
66	1	41834501	161021443	119186943	2377	Hapmap48210-BTA-120730	-0.0198678	1	26531	0	1	26532	3.76903e-05
67	2	35126	113716333	113681208	2107	ARS-BFGL-NGS-102158	-0.0225178	1	26531	0	1	26532	3.76903e-05
68	3	259213	105654383	105395171	1926	Hapmap42163-BTA-27347	-0.0197258	1	26531	0	1	26532	3.76903e-05
69	5	9899160	124682277	114783118	1798	ARS-BFGL-NGS-25358	-0.0293194	1	26531	0	1	26532	3.76903e-05
70	7	244816	42645056	42400241	761	BTB-01218926	-0.0248451	1	26531	0	1	26532	3.76903e-05
71	8	357078	28986164	28629087	528	Hapmap25289-BTA-147726	-0.0178988	1	26531	0	1	26532	3.76903e-05
72	8	29120977	54203968	25082992	495	ARS-BFGL-NGS-7860	-0.0190883	1	26531	0	1	26532	3.76903e-05
73	11	56039089	102823112	46784024	805	BTA-32753-no-rs	-0.0185456	1	26531	0	1	26532	3.76903e-05
74	12	147119	23991213	23844095	421	BTB-01434048	-0.021547	1	26531	0	1	26532	3.76903e-05
75	12	75286890	89095085	13808196	244	ARS-BFGL-NGS-108019	-0.0170609	1	26531	0	1	26532	3.76903e-05
76	13	73803783	84148909	10345127	231	ARS-BFGL-NGS-18767	-0.0163223	1	26531	0	1	26532	3.76903e-05
77	15	1035366	47780178	46744813	865	ARS-BFGL-NGS-15618	-0.0208474	1	26531	0	1	26532	3.76903e-05
78	23	60163	16321314	16261152	275	ARS-BFGL-NGS-38316	-0.0176879	1	26531	0	1	26532	3.76903e-05
79	26	97421	51680135	51582715	981	BTA-122969-no-rs	-0.0225117	1	26531	0	1	26532	3.76903e-05
80	27	39204962	45368987	6164026	128	DIAS-336	-0.0171236	1	26531	0	1	26532	3.76903e-05
81	28	13017638	46194755	33177118	632	ARS-BFGL-NGS-63581	-0.0231505	1	26531	0	1	26532	3.76903e-05
82	2	113899270	129486895	15587626	296	Hapmap54594-rs29019168	-0.0165193	0	26532	0	0	26532	0
83	4	90502505	120641946	30139442	574	BTB-01312850	-0.019179	0	26532	0	0	26532	0
84	7	42811272	105987605	63176334	1183	BTB-01207097	-0.0269642	0	26532	0	0	26532	0
85	8	54402516	116028292	61625777	1180	ARS-BFGL-NGS-104841	-0.0175488	0	26532	0	0	26532	0
86	10	41893	39741678	39699786	686	ARS-BFGL-NGS-6048	-0.0206035	0	26532	0	0	26532	0
87	10	39883306	104215086	64331781	1288	BTA-66275-no-rs	-0.0203032	0	26532	0	0	26532	0
88	11	8808020	55809281	47001262	921	ARS-BFGL-NGS-89554	-0.0179367	0	26532	0	0	26532	0
89	13	313308	70429543	70116236	1330	BTA-92225-no-rs	-0.0179215	0	26532	0	0	26532	0
90	14	11328725	49089354	37760630	738	Hapmap23192-BTC-059018	-0.0197022	0	26532	0	0	26532	0
91	16	70315528	81322588	11007061	246	BTA-39971-no-rs	-0.025966	0	26532	0	0	26532	0
92	18	252557	35921254	35668698	651	ARS-BFGL-NGS-59740	-0.0174362	0	26532	0	0	26532	0
93	21	38947	29088181	29049235	529	ARS-BFGL-NGS-90904	-0.0204642	0	26532	0	0	26532	0
94	22	162018	22811054	22649037	440	ARS-BFGL-NGS-17360	-0.016712	0	26532	0	0	26532	0
95	23	16601543	29498529	12896987	228	Hapmap57208-rs29025986	-0.0192124	0	26532	0	0	26532	0
96	23	29897088	47430304	17533217	352	INRA-655	-0.0136194	0	26532	0	0	26532	0
97	24	4273189	63402996	59129808	1081	ARS-BFGL-BAC-31288	-0.0171253	0	26532	0	0	26532	0
98	28	77680	12788426	12710747	231	ARS-BFGL-NGS-31092	-0.0267978	0	26532	0	0	26532	0
99	29	16860	46014507	45997648	852	BTB-02087390	-0.0188501	0	26532	0	0	26532	0
