# Supplementary material for: Genome wide CNV analysis reveals additional variants associated with milk production traits in Holsteins
Source: BMC Genomics. 2014 Aug 15;15(1):683. doi: 10.1186/1471-2164-15-683 (PMC4152564; doi:10.1186/1471-2164-15-683)
Supplement: Supplementary file 4 — Additional file 4: Table S2: Cattle QTL and RefSeq genes of 34 CNVs based on the UMD 3.1 assembly. (XLSX 20 KB) [file 12864_2014_6385_MOESM4_ESM.xlsx]

## Sheet: Table S2
Table S2. Cattle QTL and RefSeq genes of 34 CNVs based on the UMD 3.1 assembly.
									FDR						Trait			QTL						Cattle RefSeq Genes
CNV#	Chr	Begin	End	Length	SNP#	Begin SNP	Freq		MY	FY	PY	FP	PP		Name	Count		MY	FY	PY	FP	PP		X	3X
1	14	11250157	11307423	57267	3	Hapmap29947-BTC-070181	0.960312		2.56261e-06	2.12256e-08	0.0246358	0.0656885	3.95699e-21		MY FY PY PP	4		3407;3512	3521;3611;3408;3513	3522;3614;10099/10100/10101	3523;3616;3617;3618	3524;3619/3621;3413;2675;3620/3516			ASAP1
2	8	54239367	54351569	112203	3	ARS-BFGL-NGS-86682	0.819803		8.53262e-07	1.32048e-07	0.00201917	0.891348	1.45841e-09		MY FY PY PP	4								GNAQ
3	1	19975742	20165566	189825	3	ARS-BFGL-NGS-55093	0.731909		0.081033	0.137486	0.946804	0.649905	1.3155e-32		PP	1		10211	2499	2728	10380				MIR125B-2,MIRLET7C,MIR99A
4	21	29108021	29281192	173172	3	BTA-116372-no-rs	0.711594		1.26154e-09	1.99382e-08	4.05571e-09	0.133438	0.0756392		MY FY PY	3									TARSL2,TM2D3
5	9	15029445	15086302	56858	3	ARS-BFGL-NGS-42721	0.677182		0.250557	0.0473172	0.240988	0.0758405	0.000788499		FY PP	2			3747					COX7A2,TMEM30A
6	13	70496054	70623303	127250	4	ARS-BFGL-NGS-78378	0.668815		0.000814156	1.90982e-06	4.95227e-05	0.000375789	6.94939e-22		All	5		2670	2555	6090;2671				PLCG1
7	9	24127805	24183775	55971	3	BTB-01362117	0.660485		0.0019703	0.000137473	0.041835	0.285085	1.38184e-05		MY FY PY PP	4		3738	3747
8	16	70220110	70287549	67440	3	BTB-01891275	0.655736		9.0255e-10	5.38309e-10	1.61456e-06	1	9.34698e-05		MY FY PY PP	4			20170
9	11	8737561	8784437	46877	3	BTB-00455991	0.611865		0.000527185	2.49745e-06	0.270088	0.00492217	9.46846e-18		MY FY FP PP	4			2669;2719
10	5	9756491	9837147	80657	3	ARS-BFGL-NGS-34695	0.602631		9.29241e-12	8.37883e-12	2.23451e-07	1	0.0997457		MY FY PY	3		10435		6063;2559;10436	10437	2551;
11	4	90394250	90473489	79240	3	BTA-123118-no-rs	0.560191		3.81172e-05	6.52266e-05	0.0344664	0.761013	0.00373934		MY FY PY PP	4					5054/5055
12	10	39787797	39846476	58680	3	BTA-66284-no-rs	0.554123		0.000550824	0.133562	0.527508	3.69723e-09	1.5246e-22		MY FP PP	3		2554	10219;10295	10102;10297					RPL10L
13	7	106012026	106057134	45109	3	Hapmap9011-BTA-63465	0.485866		1	0.757128	0.863175	0.996167	1			0
14	22	22869809	22997440	127632	3	ARS-BFGL-NGS-48182	0.47618		0.14839	0.534124	0.748982	0.0699565	0.0371092		PP	1				2687
15	14	49117896	49193808	75913	3	BTB-01881796	0.457221		0.563821	0.694128	1	0.131214	1			0
16	27	39027034	39091877	64844	3	ARS-BFGL-NGS-66380	0.453641		0.255166	0.873858	0.0352276	0.00331985	0.241599		PY FP	2			2741	10104
17	8	29023325	29100768	77444	3	BTB-00339768	0.452435		6.9627e-07	2.87422e-06	2.98861e-05	0.414354	0.94006		MY FY PY	3
18	28	12885550	12973750	88201	3	Hapmap55972-rs29011387	0.434607		0.0889813	2.0158e-05	0.00615582	1.79253e-13	6.21476e-15		FY PY FP PP	4								ZNF33B
19	15	47819771	48068620	248850	3	ARS-BFGL-NGS-32444	0.348183		0.00320226	3.5296e-05	0.269753	0.00611738	0.00349539		MY FY FP PP	4
20	3	105691395	105739637	48243	3	ARS-BFGL-NGS-64377	0.336914		0.946757	0.861415	0.638369	1	0.0286331		PP	1		4711	10133;10129					SCMH1
21	1	41639553	41756440	116888	3	ARS-BFGL-NGS-23369	0.330733		0.0798332	0.169222	0.565642	0.335953	0.04329		PP	1		10211;2503		2502				ARL6
22	12	72414147	72713703	299557	3	Hapmap51343-BTA-88743	0.318785		0.678024	0.465234	0.375316	0.904793	0.000526221		PP	1
23	2	113738822	113830435	91614	3	Hapmap49194-BTA-48985	0.316863		0.00650539	0.020917	0.000786274	0.567447	7.59551e-05		MY FY PY PP	4								DOCK10
24	12	24026387	24147902	121516	3	Hapmap44518-BTA-115053	0.305631		0.0616453	0.0843628	0.656866	0.891875	6.98131e-09		PP	1		2587	4500;2599	2609		2603		TRPC4
25	13	73681829	73782308	100480	3	Hapmap51212-BTA-33858	0.304199		4.434e-08	1.58082e-08	1.94295e-05	0.920569	0.408193		MY FY PY	3		2670	2555	6090;2671				PKIG
26	23	16406167	16536674	130508	3	Hapmap54285-ss46526570	0.300882		0.838537	0.783076	0.892593	0.94647	2.50858e-16		PP	1		2568;10449	10450	10374;10451		1411;2606		TBCC,GLTSCR1L,RPL7L1
27	12	72945638	74492053	1546416	4	ARS-BFGL-BAC-7362	0.263682		0.0320873	0.063123	0.457456	0.670183	3.99478e-05		MY PP	2
28	7	42700425	42788788	88364	3	ARS-BFGL-NGS-76066	0.169456		0.0015851	1.69623e-08	0.000782718	2.20754e-13	0.000226105		All	5		3532			3434
29	24	4046179	4231608	185430	6	Hapmap33715-BTA-137579	0.16791		8.08965e-07	2.02529e-07	0.000733616	0.763088	3.01914e-05		MY FY PY PP	4									CNDP1,CNDP2
30	11	55870801	55985011	114211	3	ARS-BFGL-NGS-69143	0.158073		1	0.857857	0.915607	1	0.346177			0
31	18	36040190	36207061	166872	3	ARS-BFGL-NGS-52078	0.121401		0.119707	0.0159391	0.11519	0.0773342	3.15109e-05		FY PP	2								CDH3
32	23	29535762	29872481	336720	3	ARS-BFGL-NGS-109612	0.0880823		9.07727e-09	3.95384e-08	0.000108213	0.529303	4.20051e-07		MY FY PY PP	4		3630;10449	2567;10450	10451	11308				TRIM27,ZSCAN12,ZNF323,PGBD1,NKAPL,ZSCAN26
33	17	73055503	75058715	2003213	44	ARS-BFGL-NGS-99737	0.0755314		0.00430462	1.63173e-09	0.000734549	7.00136e-23	4.73936e-12		All	5								N.D.	N.D.
34	11	102861577	107246475	4384899	87	Hapmap51810-BTA-119667	0.0506558		0.147641	6.83646e-05	0.0345472	5.74604e-13	1.57078e-07		FY PY FP PP	4								N.D.	N.D.
35	12	89154911	91091598	1936688	39	ARS-BFGL-NGS-99530	0.0399141		0.380528	0.0210991	0.170424	0.000339163	0.000137681		FY FP PP	3								N.D.	N.D.
36	3	118934229	125637877	6703649	58	ARS-BFGL-NGS-19655	0.0337705		0.768852	0.035543	0.272139	1.96834e-06	3.40471e-07		FY FP PP	3		14889		14920		4770		N.D.	N.D.
37	29	46099425	51502868	5403444	118	ARS-BFGL-NGS-100295	0.0208804		0.846204	0.701534	1	0.0969925	5.08651e-05		PP	1		13043;13044	13047	12409;13045	13547;13048;13049	15796;13548;12408;13051		N.D.	N.D.
38	23	47511124	52285248	4774125	114	BTB-00873571	0.00512589		0.813775	0.749108	0.991937	1	0.359422			0
39	2	129515246	136674553	7159308	157	BTA-49748-no-rs	0.0042967		0.601241	0.609838	0.967478	0.927578	0.799254			0
