# Supplementary material for: Genome wide CNV analysis reveals additional variants associated with milk production traits in Holsteins
Source: BMC Genomics. 2014 Aug 15;15(1):683. doi: 10.1186/1471-2164-15-683 (PMC4152564; doi:10.1186/1471-2164-15-683)
Supplement: Supplementary file 6 — Additional file 6: Table S3: SNPs near CNV regions. (XLSX 210 KB) [file 12864_2014_6385_MOESM6_ESM.xlsx]

## Sheet: Sheet1
Table S3. SNPs near CNV regions.
Marker	Chr	Pos	MY	FY	PY	FP	PP	CNV	CNV pos
BTB-01511655	1	18052292	0.0501464	0.134627	0.00874717	0.135316	0.0273644	CNV3before
BTB-01511695	1	18099231	0.159478	0.021837	0.227305	0.00904468	0.201896	CNV3before
BTB-01511764	1	18131757	0.00674932	0.000261607	0.0314103	0.00987014	0.000228785	CNV3before
BTB-01931918	1	18170722	0.00121605	5.02911e-05	0.000456172	0.0350758	0.31039	CNV3before
Hapmap60697-rs29009870	1	18188932	1.58668e-07	2.76442e-07	0.00027938	0.488814	1.93237e-32	CNV3before
Hapmap50395-BTA-57301	1	18231821	0.0329073	0.000153012	0.0299492	8.38487e-07	0.309835	CNV3before
Hapmap33466-BTA-107178	1	18285474	0.00128157	0.00116852	0.00819872	0.97111	0.791622	CNV3before
BTB-01342789	1	18508517	1.59388e-06	3.8692e-05	0.000555969	0.0191782	3.33473e-11	CNV3before
Hapmap47551-BTA-25902	1	18578077	5.68776e-05	0.000563383	0.00243338	0.0685468	0.956848	CNV3before
BTA-26174-no-rs	1	18724083	0.00127193	0.00604432	0.0304021	0.143646	0.800277	CNV3before
ARS-BFGL-BAC-6686	1	18831871	0.00018495	0.000528803	0.000298194	0.311688	0.825362	CNV3before
ARS-BFGL-NGS-94650	1	18909161	0.00101389	0.00323091	0.00560958	0.242511	0.00184163	CNV3before
ARS-BFGL-NGS-7429	1	18946871	0.0509574	0.0700278	0.00909154	0.569224	0.863167	CNV3before
BTA-39405-no-rs	1	18980052	0.00406276	0.00726576	0.0178767	0.472705	0.99916	CNV3before
ARS-BFGL-NGS-1416	1	19142015	0.254475	0.55221	0.697995	0.0895516	0.110039	CNV3before
ARS-BFGL-NGS-29732	1	19182174	0.252193	0.544882	0.693865	0.0929717	0.111856	CNV3before
BTA-119061-no-rs	1	19592552	0.0178939	0.0388195	0.220132	0.319043	0.00486134	CNV3before
Hapmap38278-BTA-104803	1	19640294	0.974028	0.931059	0.0291975	0.742478	7.26573e-40	CNV3before
BTA-39399-no-rs	1	19641727	4.60966e-06	0.000387992	2.18305e-05	0.000635371	0.270793	CNV3before
UA-IFASA-3994	1	19667901	1.13002e-05	0.000756653	4.80788e-05	0.000754654	0.203229	CNV3before
ARS-BFGL-BAC-11761	1	19709807	9.33632e-06	0.000950715	4.8677e-05	0.000211054	0.159416	CNV3before
Hapmap43257-BTA-39396	1	19743015	0.0704276	0.368569	0.0263293	0.00362274	0.947431	CNV3before
ARS-BFGL-BAC-11750	1	19778380	0.0712241	0.368531	0.025957	0.00382339	0.889488	CNV3before
ARS-BFGL-NGS-34218	1	19829143	0.326693	0.199656	0.717285	0.41413	0.0056949	CNV3before
Hapmap51978-BTA-39455	1	19854736	0.82702	0.64704	0.987511	0.0174105	0.0796234	CNV3before
BTA-39450-no-rs	1	20056335	0.296003	0.0532074	0.836052	0.00703637	0.627558	CNV3	19975742
Hapmap49594-BTA-39447	1	20165566	3.00174e-08	5.10948e-12	6.70618e-10	0.000196417	0.318662	CNV3	20165566
ARS-BFGL-BAC-15578	1	20192420	1.10319e-12	5.55557e-08	7.23041e-09	1.04317e-08	8.91549e-10	CNV3after
ARS-BFGL-NGS-10334	1	20213558	0.0307343	0.01424	0.00786125	0.472711	0.229558	CNV3after
BTA-39438-no-rs	1	20296459	0.899713	0.951446	0.83215	0.840152	0.702344	CNV3after
Hapmap28298-BTA-123775	1	20342544	2.90421e-12	8.21492e-11	6.58352e-08	0.0748876	0.703952	CNV3after
Hapmap28872-BTA-162555	1	20419112	0.00222165	4.66797e-06	0.000500749	7.56819e-06	0.0303115	CNV3after
Hapmap52794-rs29023743	1	20503996	1.21383e-08	6.61777e-07	1.90343e-06	0.0121713	0.558226	CNV3after
Hapmap54489-rs29018413	1	20594409	0.726358	0.382302	0.742885	0.0950563	0.00763997	CNV3after
Hapmap60044-rs29010295	1	20634675	0.00579353	0.0793362	0.103146	0.00156849	0.0117181	CNV3after
Hapmap26189-BTA-157760	1	20676181	1.52403e-19	1.32173e-18	4.59065e-14	0.259526	0.0381597	CNV3after
ARS-BFGL-NGS-68915	1	20697089	0.0293342	0.0680152	0.144813	0.250279	0.444926	CNV3after
UA-IFASA-1500	1	20775439	0.606457	0.239241	0.303267	0.0509414	0.476687	CNV3after
UA-IFASA-9700	1	20808469	0.0279179	0.0718741	0.146513	0.198371	0.372572	CNV3after
Hapmap39987-BTA-25749	1	20849417	0.022363	0.0062146	0.0255179	0.217974	0.171637	CNV3after
ARS-BFGL-NGS-41203	1	20956918	0.0363547	0.320111	0.185204	0.000356003	0.00070901	CNV3after
Hapmap49929-BTA-24619	1	21033225	2.84912e-05	3.57872e-05	6.80036e-05	0.701367	0.00524971	CNV3after
ARS-BFGL-NGS-100534	1	21145921	7.82319e-12	4.30231e-10	2.8534e-11	0.033587	0.0142115	CNV3after
Hapmap53902-rs29027390	1	21224496	0.286179	0.0408742	0.0912128	0.00356233	0.597033	CNV3after
BTB-01332122	1	21264221	1.19669e-07	4.82827e-12	3.66132e-07	3.01316e-06	0.731768	CNV3after
BTB-01210202	1	21330326	0.00361877	9.52802e-05	0.362727	0.0031567	1.69986e-13	CNV3after
BTB-01210232	1	21429051	0.767526	0.294587	0.761765	0.0151521	0.334739	CNV3after
BTB-01116126	1	21574286	0.645962	0.731314	0.604439	0.68461	0.429188	CNV3after
BTB-01116136	1	21600761	6.0553e-18	2.06715e-27	9.49528e-19	1.56225e-10	0.156631	CNV3after
Hapmap42716-BTA-88423	1	21629263	1.4259e-12	2.79376e-21	4.87262e-14	2.90473e-12	0.37137	CNV3after
BTB-01116164	1	21656798	7.23486e-11	2.38884e-22	1.92397e-14	3.8807e-22	0.431961	CNV3after
DPI-50	1	21693513	0.00821255	0.10481	0.125447	0.000923944	4.09392e-06	CNV3after
ARS-BFGL-NGS-86662	1	40206017	9.72927e-05	2.94407e-09	0.00196183	8.6187e-10	0.230639	CNV21before
ARS-BFGL-BAC-13216	1	40258896	3.19169e-12	2.1494e-18	2.05359e-09	2.80788e-07	0.00571659	CNV21before
ARS-BFGL-NGS-23908	1	40323085	1.17088e-05	0.00131533	0.000503818	0.000179743	0.0705614	CNV21before
BTB-01250420	1	40353369	2.3601e-10	7.32659e-11	1.32188e-08	0.873432	0.0730205	CNV21before
Hapmap45471-BTA-117823	1	40379850	0.0277868	0.595961	0.00413928	9.77666e-08	0.000272061	CNV21before
BTB-01250478	1	40395870	6.85704e-10	2.06249e-14	1.06366e-07	3.57632e-05	0.00498583	CNV21before
BTB-01952363	1	40465985	0.0655404	0.0755732	0.330469	0.741605	0.668588	CNV21before
BTA-111731-no-rs	1	40495849	3.72165e-06	0.00300917	1.78636e-05	8.24526e-08	0.0253713	CNV21before
ARS-BFGL-NGS-32825	1	40540792	0.928766	0.456174	0.850752	0.0315636	0.752061	CNV21before
BTB-01462455	1	40589118	1.37449e-22	2.51182e-23	6.19208e-16	0.978954	0.00165908	CNV21before
Hapmap34927-BES7_Contig453_1164	1	40621580	1.94397e-12	3.96753e-12	2.01334e-12	0.634762	0.141624	CNV21before
Hapmap38709-BTA-88324	1	40656841	0.00835193	0.0958208	0.00165001	0.00260888	6.11581e-06	CNV21before
BTB-01555269	1	40794773	8.64061e-05	8.30927e-07	3.01191e-05	0.00443169	0.276316	CNV21before
BTB-01135685	1	41000663	0.861779	0.685843	0.861591	0.0364422	0.0956156	CNV21before
BTB-01135743	1	41067306	0.0966436	0.519769	0.337855	1.26177e-15	0.084499	CNV21before
Hapmap23514-BTA-150593	1	41089334	5.18039e-07	8.69963e-12	1.43303e-06	1.22169e-07	0.793035	CNV21before
Hapmap47786-BTA-95575	1	41191350	1.57768e-23	2.2817e-22	2.13152e-16	0.185274	5.95948e-06	CNV21before
BTA-95584-no-rs	1	41315418	7.56597e-14	7.34746e-15	8.37934e-12	0.617689	0.212902	CNV21before
Hapmap38486-BTA-30602	1	41379300	3.03501e-05	0.00567076	0.000169643	6.55623e-06	0.666901	CNV21before
Hapmap38103-BTA-28646	1	41417336	0.252205	0.0409975	0.28051	0.00488208	0.779381	CNV21before
Hapmap33759-BTA-160998	1	41441063	0.108073	0.0151841	0.37983	0.0231637	0.117651	CNV21before
BTB-01848824	1	41465449	0.0595067	0.0521919	0.735279	0.989409	0.000764345	CNV21before
BTA-122159-no-rs	1	41490266	0.228673	0.00793514	0.493774	9.16241e-06	0.77899	CNV21before
ARS-BFGL-NGS-106725	1	41577955	7.26623e-09	5.53457e-09	2.8732e-06	0.921812	5.95264e-11	CNV21before
Hapmap54599-rs29019617	1	41608221	1.61288e-08	4.46507e-06	3.57476e-05	0.000487841	4.82772e-23	CNV21before
ARS-BFGL-NGS-23369	1	41639553	0.018339	0.0015118	0.00920016	0.0244736	3.00262e-07	CNV21	41639554
ARS-BFGL-NGS-63816	1	41756440	0.0255664	0.105705	0.235105	0.0648292	4.62061e-09	CNV21	41756440
Hapmap48210-BTA-120730	1	41834501	1.64648e-17	9.39127e-16	4.57003e-10	0.0581913	1.05173e-22	CNV21after
ARS-BFGL-NGS-106432	1	41893320	0.00107287	0.0315606	0.0197778	0.000504536	0.157522	CNV21after
ARS-BFGL-BAC-15157	1	41913980	1.1865e-05	1.9848e-05	0.000416336	0.675209	0.555302	CNV21after
ARS-BFGL-NGS-43530	1	41955764	0.139094	0.0171904	0.783124	0.00734428	7.2957e-17	CNV21after
Hapmap50812-BTA-89669	1	41976576	0.265042	0.0684328	0.324501	0.0417721	0.541882	CNV21after
BTB-00019496	1	41999570	1.967e-05	5.67941e-05	0.00356953	0.370709	0.00325287	CNV21after
Hapmap39522-BTA-89675	1	42074611	0.678445	0.923277	0.883328	0.296413	2.62668e-05	CNV21after
ARS-BFGL-NGS-56548	1	42190693	1.11094e-09	7.39129e-07	2.25289e-06	0.000132385	0.000505293	CNV21after
BTB-02094179	1	42227217	1.49171e-16	7.15091e-14	3.11483e-08	0.00512167	4.75721e-26	CNV21after
BTA-104608-no-rs	1	42295681	0.00077539	2.61072e-07	0.000452191	8.08077e-08	4.71433e-05	CNV21after
ARS-BFGL-NGS-81807	1	42313742	0.00236211	0.000373742	0.13519	0.173872	5.20822e-23	CNV21after
ARS-BFGL-NGS-75560	1	42345465	0.0550686	0.000996568	0.0753014	6.22089e-05	0.00332898	CNV21after
ARS-BFGL-NGS-93346	1	42404391	5.12851e-07	6.96806e-09	2.20039e-05	0.0476827	0.739301	CNV21after
BTA-27636-no-rs	1	42434198	0.97894	0.323293	0.358835	0.00140449	2.6291e-13	CNV21after
ARS-BFGL-NGS-10059	1	42542346	1.33258e-06	1.56329e-07	7.42649e-07	0.35953	0.0131007	CNV21after
BTA-89689-no-rs	1	42570535	4.14896e-26	5.22952e-23	1.26962e-19	0.0117748	0.0256566	CNV21after
Hapmap53820-rs29010070	1	42620205	0.0265831	7.49384e-05	0.00165242	1.48249e-07	8.48126e-16	CNV21after
BTB-00019705	1	42721268	0.00278377	0.000408104	0.153018	0.196914	0.00106396	CNV21after
BTB-00019769	1	42771916	0.43892	0.451428	0.964252	0.870693	0.0179054	CNV21after
BTB-00019788	1	42799445	0.0195365	0.000162448	0.0175112	2.75585e-05	6.55569e-05	CNV21after
BTB-01136210	1	42813943	0.275184	0.265996	0.0745742	0.924412	6.1091e-05	CNV21after
ARS-BFGL-NGS-12781	1	42843006	2.69908e-08	4.33071e-09	7.11986e-05	0.653628	0.00159556	CNV21after
Hapmap60973-rs29018366	1	42890259	0.113611	0.0380091	0.0952774	0.188778	0.00325858	CNV21after
ARS-BFGL-BAC-15804	1	42960837	0.329285	0.79713	0.775991	0.0168175	1.66772e-17	CNV21after
BTB-00019912	1	43067020	2.49482e-19	3.79187e-28	8.04029e-14	1.25876e-08	0.000419889	CNV21after
BTB-00111799	2	112418955	0.000442802	0.268998	0.0188438	1.76119e-14	3.55188e-07	CNV23before
Hapmap39834-BTA-49029	2	112442388	0.0534229	0.605176	0.0979379	5.90154e-06	0.0118922	CNV23before
ARS-BFGL-NGS-102741	2	112483071	0.000186438	2.42654e-05	0.00216111	0.284693	0.179832	CNV23before
Hapmap46209-BTA-28196	2	112515240	0.514671	0.277451	0.613007	8.34561e-09	0.0265679	CNV23before
BTA-49040-no-rs	2	112631781	6.13927e-05	0.0775515	0.00610941	1.36003e-12	2.25549e-08	CNV23before
BTB-00112380	2	112756530	1.98635e-06	7.27865e-08	0.00014216	0.158346	0.896992	CNV23before
ARS-BFGL-NGS-63424	2	112784738	0.000138299	2.88792e-05	0.0256823	0.459226	1.87968e-05	CNV23before
ARS-BFGL-NGS-27703	2	112819932	0.209731	0.11518	0.824802	0.498882	0.0198551	CNV23before
Hapmap56132-ss46526950	2	112870086	0.0113226	2.88448e-05	0.122134	1.97043e-06	0.624212	CNV23before
ARS-BFGL-NGS-23793	2	112929325	0.824514	0.193964	0.500948	0.000728424	0.000184346	CNV23before
BTA-49059-no-rs	2	112990834	0.161257	0.632546	0.463311	0.00286246	0.131095	CNV23before
ARS-BFGL-NGS-12225	2	113039609	0.00551304	0.454199	0.0147911	1.09336e-10	0.00318517	CNV23before
BTB-00112997	2	113064768	1.14101e-09	0.0189347	7.65991e-09	2.41266e-32	8.67946e-05	CNV23before
ARS-BFGL-NGS-106589	2	113134045	0.000828225	3.3121e-06	0.0189587	0.000453541	0.243693	CNV23before
BTB-00113177	2	113245420	6.46386e-19	1.33973e-18	1.42455e-14	0.518547	0.0979248	CNV23before
ARS-BFGL-NGS-68289	2	113287376	1.70252e-07	6.60309e-08	1.37417e-09	0.863072	0.00232263	CNV23before
ARS-BFGL-NGS-6012	2	113321109	0.16001	0.429354	0.0159669	0.0673768	0.502757	CNV23before
BTA-115216-no-rs	2	113419747	4.34548e-08	0.00154346	2.00722e-06	9.88492e-14	7.09004e-08	CNV23before
BTA-115218-no-rs	2	113442348	3.70553e-07	0.00128678	8.09343e-06	2.05297e-09	0.00332508	CNV23before
ARS-BFGL-BAC-34933	2	113483502	0.418969	0.763135	0.066481	0.128632	0.0424176	CNV23before
ARS-BFGL-NGS-33229	2	113530859	0.382883	0.0936357	0.64148	0.0258131	0.0174027	CNV23before
ARS-BFGL-NGS-19038	2	113576900	0.762272	0.996861	0.226303	0.367054	0.0729511	CNV23before
ARS-BFGL-NGS-18886	2	113655775	0.00726197	0.00054517	0.0438376	0.0397631	0.530679	CNV23before
ARS-BFGL-NGS-5970	2	113680314	1.63595e-08	9.51981e-11	2.21041e-10	0.0315982	2.43197e-08	CNV23before
UA-IFASA-2047	2	113716333	0.000868227	0.0337795	0.0150921	0.000120508	0.00966315	CNV23before
Hapmap49194-BTA-48985	2	113738822	0.893778	0.220635	0.604141	0.000874509	8.51245e-05	CNV23	113738822
ARS-BFGL-NGS-11306	2	113749689	0.443152	0.0594903	0.26066	0.000775213	4.32515e-05	CNV23	113830435
Hapmap54594-rs29019168	2	113899270	4.99285e-08	3.81543e-06	1.99826e-08	0.0106949	0.216536	CNV23after
BTB-01145402	2	113946668	0.00191803	0.000959375	0.000773518	0.708918	9.45144e-06	CNV23after
Hapmap48541-BTA-97822	2	113981115	1.08208e-05	5.89291e-05	2.40462e-06	0.163394	0.018959	CNV23after
Hapmap33101-BTA-97812	2	114008133	1.0652e-06	0.000166557	6.46268e-07	0.000362647	0.474008	CNV23after
ARS-BFGL-NGS-43428	2	114060265	1.69475e-05	1.41061e-10	1.38586e-05	9.36973e-10	0.000416757	CNV23after
Hapmap55517-rs29019665	2	114090327	0.000382704	7.81034e-06	0.0217264	0.0159427	0.213248	CNV23after
BTB-01694252	2	114112197	2.16356e-27	3.48253e-35	5.37706e-22	9.77056e-05	0.22712	CNV23after
BTA-114272-no-rs	2	114133415	0.017225	0.19323	0.0415005	0.000840509	0.00882554	CNV23after
BTB-01991723	2	114163920	0.0266557	0.250092	0.0607379	0.000954326	0.0100856	CNV23after
Hapmap55127-rs29027121	2	114186713	2.37839e-12	4.09944e-11	1.94804e-09	0.150637	0.0057278	CNV23after
ARS-BFGL-NGS-38350	2	114216823	2.6401e-13	8.93051e-08	1.30028e-09	2.71199e-10	4.84747e-12	CNV23after
ARS-BFGL-BAC-34939	2	114317194	6.53868e-23	1.0848e-21	1.53383e-13	0.194613	2.65621e-11	CNV23after
BTA-19993-no-rs	2	114352128	2.46332e-25	3.67924e-25	7.64562e-15	0.577428	2.5893e-20	CNV23after
ARS-BFGL-NGS-5017	2	114380742	2.17347e-25	3.49143e-25	7.14406e-15	0.563796	2.41024e-20	CNV23after
ARS-BFGL-NGS-40251	2	114415455	0.218467	0.812048	0.468026	0.00123623	0.0526376	CNV23after
Hapmap51816-BTA-20000	2	114444914	0.482182	0.77632	0.623402	0.000575522	6.19469e-05	CNV23after
BTA-20032-no-rs	2	114477377	2.67745e-05	5.53516e-06	0.0246888	0.457059	6.55136e-14	CNV23after
ARS-BFGL-NGS-59820	2	114517270	5.28619e-06	8.84252e-05	0.000380932	0.0461471	0.000726028	CNV23after
Hapmap40620-BTA-98529	2	114545992	4.44155e-20	2.58129e-18	2.07847e-17	0.0867933	0.00134679	CNV23after
ARS-BFGL-NGS-1266	2	114570989	0.39215	0.400669	0.947264	0.992618	0.017017	CNV23after
Hapmap46266-BTA-98535	2	114639084	3.53714e-10	6.1308e-09	1.25515e-08	0.109058	8.63759e-05	CNV23after
ARS-BFGL-NGS-67309	2	114710664	1.11809e-06	2.3841e-06	5.97666e-05	0.433647	2.07536e-05	CNV23after
Hapmap41658-BTA-83101	2	114775268	8.26234e-12	5.91676e-11	6.28365e-09	0.252572	2.44659e-10	CNV23after
BTA-110873-no-rs	2	114830722	0.00062022	0.137287	0.000723869	4.38757e-10	0.0120468	CNV23after
BTA-110884-no-rs	2	114853606	0.730222	0.1918	0.353578	0.0025246	0.00203747	CNV23after
ARS-BFGL-NGS-13927	3	103800305	1.38265e-28	4.38675e-25	8.56364e-23	0.00698845	0.301668	CNV20before
Hapmap34299-BES7_Contig426_708	3	103936692	8.28903e-08	4.58824e-08	2.52601e-05	0.94971	0.000342229	CNV20before
Hapmap31146-BTA-151624	3	103985945	2.13639e-25	4.31367e-18	6.0744e-21	6.90586e-09	0.155338	CNV20before
ARS-BFGL-NGS-35125	3	104093652	8.86121e-07	0.00042629	1.10115e-05	6.27731e-06	0.000363901	CNV20before
Hapmap54172-rs29027626	3	104163830	2.90339e-06	1.72771e-07	1.55149e-05	0.165485	1.92033e-05	CNV20before
Hapmap48279-BTA-29512	3	104189623	4.8694e-12	5.36993e-11	6.65622e-08	0.201378	0.851658	CNV20before
BTA-88328-no-rs	3	104199279	0.00431927	0.527791	0.0943768	1.03897e-12	1.06661e-10	CNV20before
ARS-BFGL-NGS-107015	3	104249570	0.0275342	0.924018	0.412562	4.08575e-12	9.05714e-14	CNV20before
INRA-346	3	104311603	0.0361282	0.00047531	0.478933	2.90316e-05	4.26477e-09	CNV20before
Hapmap48983-BTA-100103	3	104371879	0.476011	0.244186	0.169803	0.21356	1.56174e-05	CNV20before
Hapmap50204-BTA-107668	3	104541905	2.81786e-05	9.44136e-09	2.78093e-06	4.04027e-06	0.000402937	CNV20before
Hapmap58721-rs29026738	3	104874970	0.0115608	0.222224	0.0815967	4.42533e-05	2.59116e-06	CNV20before
ARS-BFGL-NGS-55043	3	104930456	0.00348575	0.548106	0.000411825	7.89645e-14	0.918625	CNV20before
ARS-BFGL-NGS-1038	3	104971166	0.306544	0.0167161	0.615792	3.12684e-05	0.105661	CNV20before
BTB-00154062	3	105020596	0.310153	0.0164645	0.610901	2.61175e-05	0.0916043	CNV20before
BTB-00154000	3	105064402	0.00315997	0.0789238	0.000148746	0.000145436	1.46938e-05	CNV20before
ARS-BFGL-NGS-59886	3	105209697	0.0805417	0.709867	0.00734555	1.35336e-05	0.0207555	CNV20before
ARS-BFGL-NGS-54531	3	105277008	0.000310313	3.30289e-05	0.0646425	0.187727	0.000288104	CNV20before
ARS-BFGL-NGS-11573	3	105303500	0.000302438	0.000478904	0.028638	0.603084	0.0386683	CNV20before
ARS-BFGL-NGS-37152	3	105442628	6.90338e-08	0.00887922	3.69626e-06	1.32163e-18	0.247044	CNV20before
BTA-69340-no-rs	3	105467351	0.69735	0.937075	0.834973	0.112684	0.000977162	CNV20before
ARS-BFGL-NGS-52588	3	105507423	3.60363e-08	1.04765e-06	1.98529e-07	0.0377472	0.901639	CNV20before
ARS-BFGL-NGS-25455	3	105536719	9.19909e-05	1.83218e-05	0.00184171	0.378751	0.443843	CNV20before
Hapmap60034-rs29012205	3	105613230	0.0218077	0.00131958	0.00715874	0.0111043	0.0253055	CNV20before
ARS-BFGL-NGS-19484	3	105654383	0.125659	0.0269292	0.285404	0.0509683	0.839659	CNV20before
ARS-BFGL-NGS-64377	3	105691395	0.447091	0.0702482	0.213168	0.00166405	0.000321165	CNV20	105691395
ARS-BFGL-NGS-98850	3	105739637	1.49197e-08	1.96502e-09	2.69652e-05	0.480757	0.000776129	CNV20	105739637
ARS-BFGL-NGS-81463	3	105819329	0.00043216	0.000436291	0.00124673	0.907876	0.186929	CNV20after
Hapmap51868-BTA-98973	3	105857594	0.000410529	0.000404209	0.00116393	0.921351	0.202382	CNV20after
ARS-BFGL-NGS-18305	3	105994898	0.00054396	0.00851807	0.00789072	0.0112501	0.160048	CNV20after
ARS-BFGL-NGS-30583	3	106189454	0.244127	0.465859	0.47864	0.185345	8.37612e-06	CNV20after
Hapmap22746-BTA-141712	3	106235104	0.218339	0.000950776	0.487284	1.73749e-10	0.361838	CNV20after
BTB-00148881	3	106289280	0.647867	0.57868	0.508264	0.828914	0.240091	CNV20after
BTB-00148908	3	106293026	0.887607	0.0164661	0.591858	2.48227e-13	7.02783e-07	CNV20after
INRA-111	3	106347242	0.126823	0.146746	0.331739	0.833214	0.00125954	CNV20after
BTB-01932810	3	106389461	0.0153471	0.496394	0.00432438	3.64346e-08	0.0644395	CNV20after
ARS-BFGL-NGS-23119	3	106412527	0.176683	0.000753977	0.771705	4.33557e-10	0.174409	CNV20after
BTB-00148619	3	106442016	0.455341	0.685741	0.347229	5.89109e-05	0.0783647	CNV20after
BTB-00148451	3	106510754	0.158044	0.00275454	0.357275	1.41416e-06	0.194677	CNV20after
ARS-BFGL-NGS-27698	3	106543574	0.0774835	0.00658124	0.190026	0.00597459	0.0336173	CNV20after
BTB-00148396	3	106574782	0.298974	0.678503	0.261676	0.0493041	0.0105778	CNV20after
BTB-01676489	3	106611961	0.638795	0.745744	0.763325	0.00651355	0.771735	CNV20after
ARS-BFGL-NGS-71944	3	106703389	0.00502234	0.081723	0.00300994	0.000793937	0.499097	CNV20after
ARS-BFGL-NGS-74461	3	106765711	0.980347	0.25343	0.572333	0.000302176	0.000338777	CNV20after
ARS-BFGL-NGS-40609	3	106963577	0.00155217	0.00144616	0.00372314	0.892969	0.115076	CNV20after
ARS-BFGL-NGS-96503	3	107006890	0.0023369	0.00463621	0.0261345	0.472692	0.000405701	CNV20after
UA-IFASA-5880	3	107043933	6.05439e-13	3.65681e-14	2.51172e-09	0.505151	1.6022e-05	CNV20after
Hapmap53765-ss46526662	3	107097209	2.63421e-06	0.00408471	0.000236678	6.42556e-09	6.29526e-05	CNV20after
BTA-118429-no-rs	3	107151474	6.18057e-05	6.81886e-06	0.00112877	0.218157	0.108243	CNV20after
ARS-BFGL-NGS-43577	3	107203195	0.00937318	0.197969	0.0327663	3.79613e-05	0.590995	CNV20after
BTB-00154673	3	107362756	3.3135e-08	5.11421e-05	9.70398e-08	2.08098e-06	0.866404	CNV20after
BTB-00154795	3	107386284	7.70001e-14	3.53885e-09	5.79671e-11	3.37144e-07	0.394173	CNV20after
ARS-BFGL-NGS-19301	4	89017584	0.825806	0.155417	0.594128	9.44312e-08	0.201899	CNV11before
ARS-BFGL-NGS-32488	4	89096390	1.25311e-11	1.57758e-09	4.4501e-10	0.0104301	0.597355	CNV11before
ARS-BFGL-NGS-33395	4	89201905	2.70498e-48	3.72073e-53	1.75152e-47	0.148867	0.309845	CNV11before
BTB-00879812	4	89243529	0.352459	0.137864	0.20131	0.107322	0.0987682	CNV11before
BTA-58931-no-rs	4	89266056	0.0368464	0.155903	0.483862	0.0274779	0.00430518	CNV11before
BTB-00880226	4	89299743	0.0360203	0.203104	0.521626	0.00864956	0.00012227	CNV11before
ARS-BFGL-NGS-26218	4	89343321	4.09821e-58	1.27869e-42	5.05873e-49	1.79066e-15	0.0474268	CNV11before
BTA-22993-no-rs	4	89380482	9.39831e-05	4.57337e-05	0.000309003	0.727871	0.134428	CNV11before
ARS-BFGL-NGS-26522	4	89403027	2.08968e-08	3.0616e-05	2.0275e-08	3.16298e-06	0.119194	CNV11before
BTA-22996-no-rs	4	89436482	0.471965	0.199414	0.432306	0.0782802	0.54183	CNV11before
BTB-01323560	4	89470738	0.00113803	0.0156911	0.102848	0.00695366	0.000299025	CNV11before
Hapmap51964-BTA-100658	4	89568067	9.60623e-15	2.18094e-11	2.63045e-10	0.000421278	6.36827e-05	CNV11before
Hapmap56169-rs29017544	4	89628134	0.0233957	0.023468	0.00732823	0.976036	0.0024764	CNV11before
BTA-100657-no-rs	4	89648770	0.00119772	0.25082	0.00611907	1.62646e-11	0.0316191	CNV11before
BTB-01323835	4	89708810	1.08371e-08	0.00123268	1.95583e-07	1.83776e-15	0.772667	CNV11before
ARS-BFGL-NGS-55428	4	89744688	1.54463e-40	1.75316e-34	1.55739e-36	0.000226102	0.477533	CNV11before
BTB-01323946	4	89793880	0.0749874	0.014392	0.0131668	0.041835	0.0443205	CNV11before
BTB-01323949	4	89816176	0.724915	0.896897	0.440384	0.476678	0.13113	CNV11before
BTB-01759027	4	89850655	4.21785e-05	8.14404e-07	2.6479e-05	0.0355731	0.0117489	CNV11before
BTA-119205-no-rs	4	89879613	0.015659	0.0353452	0.0112509	0.337797	0.0353977	CNV11before
BTA-122943-no-rs	4	89921990	0.0717616	0.105994	0.00903536	0.598285	0.0013388	CNV11before
BTB-01591267	4	89969381	0.137757	0.251609	0.0178499	0.292667	0.0147418	CNV11before
ARS-BFGL-NGS-27273	4	90056905	7.05005e-08	1.2272e-07	5.26937e-05	0.57052	0.0254666	CNV11before
Hapmap50910-BTA-18270	4	90275283	0.130164	0.22205	0.74427	0.433924	2.10104e-07	CNV11before
ARS-BFGL-NGS-95211	4	90314494	0.134643	0.234764	0.761782	0.405528	1.26221e-07	CNV11	90394250
BTB-01312850	4	90502505	0.000517361	0.00317975	0.0377418	0.0796875	2.66178e-09	CNV11	90473489
BTB-01312780	4	90593176	7.0209e-22	5.89063e-21	5.53086e-19	0.336296	0.000564736	CNV11after
Hapmap48685-BTA-21347	4	90673284	0.00916259	0.195624	0.238511	1.16054e-05	0.00352613	CNV11after
BTB-01312713	4	90703088	0.0825948	0.0208261	0.065278	0.115567	0.845216	CNV11after
Hapmap61073-rs29024400	4	90801523	0.000400415	2.78934e-05	0.0041084	0.112545	0.276851	CNV11after
BTB-01312667	4	90808106	0.00941999	0.00919101	0.631805	0.879474	8.41377e-14	CNV11after
BTB-00201541	4	90949942	0.0874528	0.140522	0.458755	0.4324	0.00134895	CNV11after
BTA-109007-no-rs	4	91051469	0.517046	0.298863	0.456057	0.191108	3.97424e-14	CNV11after
BTB-01450748	4	91127591	0.876178	0.834356	0.16945	0.166802	2.23186e-14	CNV11after
Hapmap54863-rs29015630	4	91153339	1.45746e-17	8.0771e-15	2.65689e-11	0.00672228	6.82471e-13	CNV11after
BTB-01845975	4	91190158	0.0203822	0.0109955	0.00341663	0.738975	1.79187e-05	CNV11after
Hapmap54638-rs29022155	4	91227550	0.0219231	0.0115863	0.00445716	0.71702	4.71441e-05	CNV11after
BTB-01707050	4	91352584	0.388517	0.714132	0.874274	0.150818	2.04528e-09	CNV11after
BTB-01707017	4	91381987	0.39539	0.738777	0.865811	0.129877	1.2306e-09	CNV11after
BTA-11696-no-rs	4	91417417	0.00998212	0.0408143	0.218356	0.0915472	6.92929e-08	CNV11after
ARS-BFGL-NGS-2409	4	91498875	0.000170106	2.51632e-05	0.0143789	0.203171	1.23636e-05	CNV11after
BTB-00202348	4	91558419	2.27158e-40	7.59271e-41	1.59384e-27	0.68333	0.000354088	CNV11after
BTB-00202376	4	91597847	5.91934e-22	2.28205e-20	2.1167e-16	0.121249	0.000745902	CNV11after
Hapmap23939-BTA-142377	4	91630220	0.0467676	0.108635	0.000504111	0.247365	3.42548e-13	CNV11after
ARS-BFGL-NGS-11480	4	91770132	0.667516	0.201364	0.46827	0.00746582	0.876423	CNV11after
ARS-BFGL-NGS-109045	4	91874324	0.00466815	0.0182537	0.0284371	0.167733	0.229695	CNV11after
BTB-02013962	4	91899978	0.858625	0.230354	0.925632	5.70428e-06	0.0115181	CNV11after
Hapmap44010-BTA-115749	4	91951169	1.97282e-16	1.39185e-14	2.78861e-12	0.0600055	4.91321e-14	CNV11after
Hapmap42822-BTA-115746	4	92006297	0.0032094	0.230096	0.146877	2.59093e-08	4.17418e-21	CNV11after
BTB-02000619	4	92027885	3.73939e-07	0.000166987	1.30569e-06	7.05369e-06	0.284732	CNV11after
BTA-74150-no-rs	5	8583306	0.355397	0.00866045	0.0992442	1.96194e-07	1.32387e-07	CNV10before
ARS-BFGL-NGS-69702	5	8621147	0.0106212	0.0141662	0.00959026	0.611411	0.791014	CNV10before
ARS-BFGL-NGS-78236	5	8646040	0.425224	0.173648	0.0387099	0.117576	2.2689e-16	CNV10before
ARS-BFGL-NGS-11736	5	8683607	0.214939	0.515226	0.214623	0.0622839	0.173463	CNV10before
ARS-BFGL-NGS-109524	5	8751248	3.09365e-19	7.68005e-21	2.49035e-12	0.464431	0.00596026	CNV10before
Hapmap50771-BTA-74233	5	8772796	0.00164412	0.000189528	0.00705371	0.130939	0.471118	CNV10before
BTB-00218821	5	8807063	0.000181981	0.000436166	0.00135824	0.438921	1.24471e-05	CNV10before
UA-IFASA-7270	5	8849111	6.06413e-12	3.22358e-12	9.41851e-08	0.999542	0.00261326	CNV10before
BTB-00218987	5	8893080	4.03539e-18	6.3726e-15	3.41478e-11	0.00170482	7.1518e-16	CNV10before
ARS-BFGL-NGS-28269	5	8926782	1.59481e-21	4.12549e-21	5.23999e-15	0.498423	0.523792	CNV10before
BTB-00219231	5	8978484	5.76397e-18	2.85672e-18	1.20696e-15	0.924106	0.0974398	CNV10before
ARS-BFGL-NGS-10677	5	9126222	2.60142e-07	2.64317e-05	7.33122e-07	0.00193219	0.228393	CNV10before
Hapmap48875-BTA-74500	5	9157214	2.96208e-10	1.12012e-07	2.16916e-07	0.00176495	0.000248158	CNV10before
BTB-00219569	5	9263262	3.96113e-11	3.12669e-08	3.94841e-08	0.000674615	0.000390231	CNV10before
ARS-BFGL-NGS-73619	5	9317851	0.0160688	0.152677	0.0054905	0.00207653	0.0782973	CNV10before
BTB-00219600	5	9344250	1.8974e-05	4.21183e-05	0.000454384	0.576799	0.00249723	CNV10before
BTB-00219662	5	9371522	1.89708e-05	4.48575e-05	0.000475141	0.548116	0.00187171	CNV10before
BTB-00219664	5	9394294	4.46572e-11	2.19021e-08	3.49599e-08	0.00152578	0.00194754	CNV10before
Hapmap44617-BTA-74592	5	9416212	0.000189664	0.000190632	0.00231251	0.920904	0.00258703	CNV10before
BTA-74670-no-rs	5	9437669	0.0177929	0.00876185	0.00587945	0.562288	8.71238e-05	CNV10before
Hapmap42658-BTA-74674	5	9472727	2.21524e-05	5.19644e-05	0.000531385	0.551528	0.00202659	CNV10before
BTA-74684-no-rs	5	9501290	2.36801e-05	6.00612e-05	0.000568617	0.517779	0.00197011	CNV10before
ARS-BFGL-NGS-1394	5	9547185	6.82058e-19	5.78487e-20	5.34027e-15	0.679327	0.814169	CNV10before
Hapmap58252-rs29024363	5	9652848	0.369344	0.0795325	0.877899	0.00676259	0.0031473	CNV10before
BTA-121674-no-rs	5	9708718	3.5522e-08	8.06589e-11	2.73551e-05	0.00486388	0.78676	CNV10before
BTA-118745-no-rs	5	9806599	3.51106e-11	2.73263e-12	1.03265e-07	0.606031	1.04492e-13	CNV10	9756491
Hapmap32860-BTA-158424	5	9837147	0.00880432	0.0255284	0.00545032	0.178738	0.30974	CNV10	9837147
ARS-BFGL-NGS-25358	5	9899160	5.35603e-16	2.34187e-16	8.80883e-11	0.951455	7.43718e-05	CNV10after
BTB-01253890	5	9922225	0.853925	0.747321	0.919469	0.807629	8.41545e-07	CNV10after
BTB-01253754	5	9950705	2.6184e-39	2.82841e-35	2.2657e-34	0.00476147	0.98668	CNV10after
ARS-BFGL-NGS-16627	5	10027908	2.41529e-06	2.82608e-05	6.24284e-06	0.0758099	0.0012697	CNV10after
BTB-00221620	5	10066097	0.0002184	0.000254602	0.000727053	0.861382	0.101669	CNV10after
BTA-75232-no-rs	5	10104621	4.83339e-22	3.14219e-20	1.59974e-19	0.0754435	0.388826	CNV10after
ARS-BFGL-NGS-69509	5	10236503	0.193642	0.554953	0.600378	0.0174809	6.12681e-07	CNV10after
BTB-00222372	5	10278129	1.11955e-21	3.712e-19	1.39952e-16	0.021606	0.0804126	CNV10after
Hapmap49738-BTA-75486	5	10335741	0.0421602	0.0147925	0.0330363	0.32843	0.137106	CNV10after
Hapmap54948-rs29009927	5	10482135	0.583432	0.202005	0.977835	0.0214297	0.00646628	CNV10after
UA-IFASA-4222	5	10511028	0.955366	0.682294	0.842088	0.106195	0.291349	CNV10after
BTB-01739441	5	10560048	0.335063	0.523316	0.289423	0.298877	0.642519	CNV10after
Hapmap60358-rs29018681	5	10660785	0.41329	0.164493	0.632482	0.0781399	0.260277	CNV10after
BTA-23621-no-rs	5	10735432	7.49979e-38	3.09179e-34	5.12719e-35	0.00794771	0.160018	CNV10after
BTA-22405-no-rs	5	10940707	0.0121455	0.0807837	0.0164246	0.018718	0.776557	CNV10after
Hapmap27228-BTA-161652	5	10969920	0.0034558	0.00126134	0.0183922	0.517186	0.763296	CNV10after
BTB-01320246	5	11025282	0.00378137	0.0741527	0.000683405	0.000421259	0.0661294	CNV10after
BTB-01320261	5	11058587	0.0509674	0.00958105	0.265133	0.0824983	0.0107454	CNV10after
BTA-75515-no-rs	5	11122965	0.382251	0.232639	0.269389	0.491217	0.898601	CNV10after
Hapmap55297-rs29017245	5	11158112	0.59214	0.81094	0.901463	0.0116624	0.0588231	CNV10after
BTB-00222540	5	11176710	2.88007e-12	1.40364e-11	5.37255e-07	0.319587	2.71354e-14	CNV10after
Hapmap52005-BTA-75510	5	11197174	3.1004e-14	8.52563e-15	5.41269e-09	0.937356	8.15015e-11	CNV10after
Hapmap50090-BTA-75536	5	11284482	0.0370106	0.192714	0.696128	0.0174133	3.09116e-24	CNV10after
BTB-00223023	5	11314799	0.0340857	0.161458	0.648769	0.0302102	5.32254e-23	CNV10after
BTB-02029563	5	11342309	0.958949	0.733767	0.873997	0.419538	0.00263551	CNV10after
BTB-00301765	7	41351936	0.678153	0.494184	0.678616	0.446339	1.46011e-07	CNV28before
ARS-BFGL-NGS-95004	7	41445679	1.82256e-06	1.37115e-05	0.000589113	0.139548	9.66667e-14	CNV28before
BTB-00306845	7	41466011	0.996169	0.301515	0.949777	0.00031582	4.67085e-05	CNV28before
ARS-BFGL-NGS-10375	7	41565963	5.27788e-06	0.000378439	0.00158889	0.00106839	1.53206e-15	CNV28before
ARS-BFGL-NGS-7972	7	41696454	2.59487e-07	3.00945e-07	8.15414e-05	0.746	1.10223e-10	CNV28before
ARS-BFGL-NGS-88233	7	41718041	2.21351e-05	2.63393e-05	0.000102516	0.758778	2.12869e-05	CNV28before
ARS-BFGL-NGS-69727	7	41742027	0.000146442	6.85761e-05	0.00041691	0.773217	5.80594e-08	CNV28before
Hapmap42677-BTA-78866	7	41779152	5.27781e-06	0.00287949	0.000450425	2.29392e-07	2.21093e-18	CNV28before
ARS-BFGL-NGS-30468	7	41805531	0.00863177	0.0195338	0.0388994	0.348918	0.265942	CNV28before
BTA-78883-no-rs	7	41875877	6.79731e-08	1.10412e-08	8.54503e-05	0.440415	0.000238705	CNV28before
ARS-BFGL-NGS-69831	7	41956061	0.984937	0.268913	0.872587	0.0001184	7.98002e-07	CNV28before
ARS-BFGL-NGS-101154	7	42052923	0.572422	0.064266	0.299264	3.89606e-05	7.19498e-18	CNV28before
BTB-00368557	7	42114044	0.00281373	4.44612e-07	0.000806106	8.18391e-10	0.432588	CNV28before
ARS-BFGL-NGS-12532	7	42136341	0.0947209	0.00347461	0.0551251	0.00015389	4.85765e-16	CNV28before
BTB-00368665	7	42214450	0.0028184	0.000585491	0.00796637	0.243169	0.000124226	CNV28before
ARS-BFGL-NGS-33401	7	42262165	0.0133979	0.0644631	0.123878	0.0512504	0.00202452	CNV28before
BTB-01597787	7	42293409	0.991575	0.987264	0.91982	0.885386	0.00616015	CNV28before
UA-IFASA-6047	7	42324539	0.729347	0.226153	0.493794	0.00677516	0.0151088	CNV28before
BTB-01957176	7	42440064	0.0130028	0.272863	0.3439	1.03629e-05	4.00305e-12	CNV28before
ARS-BFGL-NGS-100845	7	42460306	0.00737752	0.490253	0.10921	6.27228e-11	1.48408e-19	CNV28before
BTB-02038315	7	42521261	0.00190754	0.110533	0.148337	1.2042e-06	9.98302e-15	CNV28before
BTB-01871912	7	42580647	0.257138	0.688576	0.805222	8.92863e-08	5.19472e-12	CNV28before
BTB-00307738	7	42609605	0.00174346	0.0224143	0.0922162	0.00739282	3.93504e-12	CNV28before
BTB-00307534	7	42618497	0.00165927	3.87285e-07	0.000112127	8.97037e-09	2.70846e-06	CNV28before
BTB-00307598	7	42645056	0.0287904	1.36304e-05	0.000907834	3.52493e-11	1.74191e-12	CNV28before	42700425
BTB-01207097	7	42811272	0.00105464	0.00386646	0.100889	0.19969	3.56708e-23	CNV28after	42788788
BTB-01207331	7	42872963	0.000895806	0.00333547	0.0920591	0.201182	9.57136e-23	CNV28after
BTB-01207822	7	43132401	0.000274336	4.28272e-07	0.000992338	3.25356e-05	0.00161646	CNV28after
ARS-BFGL-NGS-104485	7	43156587	6.988e-16	1.80756e-20	6.76778e-12	0.00114095	0.0122721	CNV28after
ARS-BFGL-NGS-76328	7	43224755	0.365772	0.0153472	0.141133	1.40909e-06	1.46252e-15	CNV28after
ARS-BFGL-NGS-11889	7	43292715	6.17536e-08	4.18742e-11	2.63175e-07	0.000510948	1.3958e-06	CNV28after
BTB-02092796	7	43311132	8.82645e-05	1.60727e-07	6.95047e-05	7.41446e-05	0.000310798	CNV28after
ARS-BFGL-NGS-109564	7	43359066	1.00152e-15	2.4304e-20	8.70876e-12	0.000963765	0.0159774	CNV28after
BTB-01561790	7	43385709	2.32522e-08	1.67904e-11	1.13912e-07	0.000799469	2.11287e-06	CNV28after
BTB-01561766	7	43424183	5.98661e-14	1.25262e-10	3.56533e-09	0.000382063	3.4454e-12	CNV28after
BTB-01964039	7	43479777	0.790633	0.283712	0.912009	1.22672e-06	3.3824e-11	CNV28after
BTB-02079599	7	43538228	0.771959	0.303712	0.88373	1.82946e-06	4.54966e-11	CNV28after
BTB-00308190	7	43567130	0.764293	0.324845	0.864464	3.14751e-06	9.42653e-11	CNV28after
ARS-BFGL-NGS-23491	7	43592173	0.0182442	0.107263	0.0743069	0.0113833	3.75191e-06	CNV28after
ARS-BFGL-NGS-13798	7	43653110	0.114123	0.0386704	0.266628	0.168991	0.817595	CNV28after
BTB-00308411	7	43808593	6.39423e-08	3.2835e-10	0.000132763	0.0127068	0.0470192	CNV28after
ARS-BFGL-NGS-7310	7	43884451	0.982345	0.295975	0.906173	0.000415824	0.499568	CNV28after
ARS-BFGL-NGS-94413	7	43941988	0.000177135	8.65884e-06	0.00654672	0.0394658	0.190517	CNV28after
ARS-BFGL-NGS-35596	7	43966998	2.28598e-06	1.06964e-07	0.000179321	0.102608	0.285667	CNV28after
BTB-00308656	7	43999546	9.37308e-05	8.47172e-08	0.000556797	2.70824e-05	0.189959	CNV28after
BTB-00308737	7	44035288	0.731609	0.370132	0.985281	0.0509114	0.0001148	CNV28after
BTB-01713009	7	44136041	1.43003e-20	5.97557e-14	9.62246e-13	1.49745e-09	7.20659e-09	CNV28after
BTB-01991791	7	44490836	1.06662e-18	1.13316e-16	2.25961e-12	0.0427765	8.17521e-07	CNV28after
ARS-BFGL-NGS-104510	7	44590954	0.0029472	0.000351329	0.010347	0.0875979	0.0762786	CNV28after
Hapmap46695-BTA-26440	7	44658442	0.0045445	0.0196638	0.0374953	0.0993456	1.76334e-05	CNV28after
Hapmap48479-BTA-80447	7	104282149	0.303987	0.0236987	0.11726	0.000271495	0.65954	CNV13before
Hapmap50111-BTA-80468	7	104510816	8.90321e-25	1.23026e-21	4.01154e-19	0.00771811	0.129478	CNV13before
ARS-BFGL-NGS-76665	7	104730721	0.000819482	0.00299583	0.0153699	0.311399	0.339086	CNV13before
ARS-BFGL-NGS-25619	7	104898599	0.0139491	0.0110674	0.002328	0.987328	0.91448	CNV13before
ARS-BFGL-NGS-32477	7	104923528	6.1511e-06	0.0257485	0.0011029	2.34081e-13	0.00737723	CNV13before
BTB-01865015	7	104967860	0.0111073	0.0687509	0.0964622	0.0233972	0.0182253	CNV13before
BTA-63505-no-rs	7	105112282	0.0533761	0.205518	0.0490261	0.0417099	0.0222511	CNV13before
ARS-BFGL-NGS-83670	7	105142920	0.0093175	0.0440524	0.0600018	0.0413661	1.65267e-05	CNV13before
Hapmap53417-rs29014877	7	105171211	3.76737e-14	6.69864e-11	9.87095e-13	0.000357496	0.894601	CNV13before
BTB-00956573	7	105214075	0.016186	0.0147409	0.00595251	0.957861	0.190861	CNV13before
ARS-BFGL-NGS-92612	7	105238128	0.0566969	0.536163	0.0588802	1.04892e-05	1.99821e-08	CNV13before
ARS-BFGL-NGS-15833	7	105279874	0.0844006	0.95101	0.926932	7.75762e-08	0.105182	CNV13before
BTB-00956439	7	105304904	0.000223205	0.13106	0.00643325	2.97387e-12	4.95833e-07	CNV13before
ARS-BFGL-NGS-4855	7	105385203	2.46745e-06	0.0128832	0.000687189	1.43768e-12	0.0062464	CNV13before
BTB-00956013	7	105412109	7.77039e-12	1.34767e-10	7.87808e-10	0.110291	0.196689	CNV13before
BTB-00955972	7	105438587	3.05628e-12	5.45458e-11	4.26083e-10	0.110756	0.199406	CNV13before
ARS-BFGL-NGS-25018	7	105465008	1.28459e-12	2.8389e-11	5.08228e-10	0.0930234	0.0722501	CNV13before
BTA-63485-no-rs	7	105537981	0.51828	0.987671	0.302573	0.0285769	0.204585	CNV13before
Hapmap53026-rs29010461	7	105582677	7.22212e-15	6.0799e-11	4.51467e-12	5.56868e-05	0.519332	CNV13before
BTB-00955523	7	105621232	1.49648e-06	0.0016971	5.11658e-05	7.50699e-08	0.686874	CNV13before
ARS-BFGL-NGS-33994	7	105751261	3.8504e-10	8.03358e-05	1.13937e-06	1.03113e-13	0.001326	CNV13before
ARS-BFGL-NGS-40496	7	105825090	0.652611	0.2693	0.956155	1.28846e-07	0.000283451	CNV13before
ARS-BFGL-NGS-73461	7	105938389	0.00722712	0.00569156	0.13306	0.930931	0.00241779	CNV13before
BTA-63470-no-rs	7	105963598	1.37002e-06	0.0014426	0.00595939	2.29461e-07	5.45263e-09	CNV13before
ARS-BFGL-NGS-104100	7	105987605	0.889728	0.961642	0.400729	0.499526	0.0161029	CNV13before
Hapmap9011-BTA-63465	7	106012026	3.2322e-21	1.29001e-13	6.06592e-16	8.90821e-12	0.00688595	CNV13	106012026
BTB-00955215	7	106043966	0.000869146	0.000285145	0.00125442	0.606742	0.984214	CNV13	106057134
BTB-01671559	7	106092176	4.06325e-09	2.10435e-07	2.47018e-06	0.0175617	0.0980929	CNV13after
Hapmap54690-rs29024551	7	106131431	7.36662e-14	1.84295e-14	3.35384e-09	0.91795	0.00653443	CNV13after
BTB-01472249	7	106242916	1.32721e-21	6.95306e-20	2.5742e-18	0.0908466	0.75291	CNV13after
BTB-02081792	7	106274908	1.9244e-56	7.00501e-43	4.64832e-46	9.43021e-13	9.80878e-05	CNV13after
BTB-01772837	7	106340772	4.17225e-11	7.66565e-08	3.9612e-09	5.49663e-05	0.277382	CNV13after
BTB-01474298	7	106398519	0.000133681	0.00415226	0.00705835	0.00161263	0.0248306	CNV13after
Hapmap38865-BTA-96298	7	106504216	1.57034e-07	2.57601e-08	6.26008e-05	0.542183	0.647408	CNV13after
ARS-BFGL-NGS-59803	7	106533744	4.22562e-17	7.13486e-14	7.03089e-12	0.00078152	0.0208831	CNV13after
BTB-01950449	7	106569431	0.18715	0.966555	0.881728	1.77043e-05	1.27778e-08	CNV13after
BTB-00328499	7	106612109	0.505832	0.508552	0.887118	0.98702	0.457745	CNV13after
ARS-BFGL-NGS-92530	7	106683467	1.64771e-10	1.0163e-14	3.50239e-09	0.000215254	0.00690751	CNV13after
BTB-00328340	7	106730109	4.51555e-20	4.52056e-21	5.93217e-17	0.874039	0.533721	CNV13after
BTB-00329153	7	106837378	1.02906e-06	1.22664e-05	0.000374239	0.0723185	6.46476e-07	CNV13after
BTB-00329036	7	106927241	0.087181	0.0233197	0.132928	0.118659	0.491412	CNV13after
Hapmap43691-BTA-80500	7	106984999	4.89653e-19	1.70251e-09	3.90574e-14	1.16656e-20	0.960639	CNV13after
BTB-00328969	7	107014408	1.01155e-31	1.27924e-22	2.67056e-25	3.30653e-11	1.39791e-07	CNV13after
Hapmap51860-BTA-80489	7	107051573	6.24849e-51	4.91145e-41	3.05895e-41	8.76306e-09	5.14621e-10	CNV13after
BTA-121819-no-rs	7	107075483	0.00467651	0.000205988	0.00841755	0.015615	0.34719	CNV13after
ARS-BFGL-NGS-5197	7	107115712	0.453995	0.0510119	0.4863	0.000270615	0.158041	CNV13after
BTB-00329283	7	107247666	0.150877	0.0730448	0.144161	0.334001	0.0303106	CNV13after
BTA-17474-no-rs	7	107304729	0.186014	0.0459342	0.177634	0.0535674	0.340452	CNV13after
BTB-01805931	7	107339958	0.0478715	0.0604464	0.0757679	0.654995	0.0182523	CNV13after
BTB-00479682	7	107424447	1.81532e-07	3.61703e-08	1.73865e-06	0.61461	0.165329	CNV13after
BTB-00479671	7	107452906	0.0602679	0.00465005	0.0517029	0.00543795	0.477627	CNV13after
BTB-00479633	7	107474391	0.00165155	0.137193	0.0194076	9.27233e-08	0.523797	CNV13after
BTB-01271264	8	27557552	0.123047	0.0510192	0.0740304	0.301045	7.69875e-05	CNV17before
Hapmap49891-BTA-15961	8	27596472	1.67903e-31	2.16303e-33	3.99775e-28	0.745229	0.470891	CNV17before
ARS-BFGL-NGS-24959	8	27615847	2.99797e-16	2.08897e-18	3.45206e-12	0.235089	0.291698	CNV17before
BTB-01271294	8	27630256	1.22552e-12	1.23145e-10	1.10558e-10	0.0200492	0.639528	CNV17before
ARS-BFGL-NGS-23499	8	27710954	0.2476	0.00710354	0.00949645	5.12984e-06	5.08656e-12	CNV17before
BTB-01271445	8	27749930	5.91588e-21	3.47449e-14	2.64454e-14	1.67648e-09	8.64916e-06	CNV17before
ARS-BFGL-NGS-104947	8	27873118	2.70497e-09	5.67299e-07	8.80336e-05	0.00152005	2.25685e-10	CNV17before
BTB-01167198	8	27908523	0.950452	0.481657	0.338239	0.0376447	2.26457e-10	CNV17before
BTA-102621-no-rs	8	27975966	3.50937e-36	1.75269e-35	4.42804e-25	0.331384	0.820514	CNV17before
BTA-102639-no-rs	8	28094157	0.773281	0.597007	0.316564	0.00535905	5.01154e-07	CNV17before
ARS-BFGL-NGS-63478	8	28134263	2.11897e-17	1.1252e-16	4.15101e-14	0.367498	0.000219909	CNV17before
ARS-BFGL-NGS-96834	8	28178007	2.08441e-11	2.62488e-10	2.47103e-09	0.117779	0.160444	CNV17before
ARS-BFGL-NGS-19596	8	28300644	0.000788207	5.25434e-06	0.00190409	0.000666978	0.00102938	CNV17before
ARS-BFGL-NGS-81374	8	28320753	0.000811775	5.20331e-06	0.00192791	0.000599242	0.000967663	CNV17before
ARS-BFGL-NGS-83209	8	28384201	0.000876207	5.67545e-06	0.00202562	0.00056792	0.000925896	CNV17before
BTB-00339941	8	28587760	0.0017644	0.0233017	0.0123211	0.00514901	0.00168234	CNV17before
BTB-00339923	8	28617910	0.408719	0.0920453	0.365694	0.00998658	0.000661656	CNV17before
Hapmap52403-rs29025915	8	28726561	1.3567e-31	5.7945e-31	5.41917e-29	0.348212	0.425291	CNV17before
Hapmap59091-rs29024524	8	28795833	2.1557e-25	2.53982e-31	1.5917e-25	0.00191409	1.30465e-05	CNV17before
ARS-USMARC-Parent-DQ650636-rs29024525	8	28799249	1.95308e-25	2.08467e-31	1.49618e-25	0.0018025	1.17002e-05	CNV17before
BTA-80907-no-rs	8	28831847	1.35498e-20	4.57659e-20	1.14448e-19	0.343623	0.986247	CNV17before
Hapmap39142-BTA-80905	8	28870291	2.87457e-23	1.16484e-20	1.3645e-18	0.0171106	0.695162	CNV17before
BTB-01980927	8	28908083	3.30799e-22	5.56468e-21	9.54266e-17	0.181788	0.336288	CNV17before
BTB-01950705	8	28953890	1.47728e-29	1.19294e-27	3.97029e-23	0.0881693	0.663749	CNV17before
BTA-30073-no-rs	8	28986164	4.82998e-09	3.50988e-08	4.03242e-11	0.173254	0.257242	CNV17before
BTB-00339768	8	29023325	2.17231e-06	0.000363938	0.000391346	0.0001476	0.0454763	CNV17	29023325
BTA-80900-no-rs	8	29068846	0.899518	0.720451	0.789614	0.105814	0.559753	CNV17	29100768
ARS-BFGL-NGS-96214	8	29199071	0.19001	0.0315029	0.948483	0.0125401	0.000330183	CNV17after
ARS-BFGL-NGS-109355	8	29379357	0.0998182	0.132315	0.0593506	0.653739	0.0247303	CNV17after
Hapmap44913-BTA-80891	8	29425215	5.28812e-27	9.66933e-22	3.96552e-20	4.86941e-05	0.00073308	CNV17after
ARS-BFGL-NGS-106650	8	29464724	1.63001e-13	9.13288e-11	1.84159e-09	0.003059	0.654361	CNV17after
Hapmap35664-SCAFFOLD116678_816	8	29592011	4.29659e-27	3.3596e-27	2.25064e-21	0.641097	0.0160046	CNV17after
Hapmap52006-BTA-77999	8	29628947	1.43757e-28	3.87508e-27	5.53487e-22	0.144213	0.00452952	CNV17after
ARS-BFGL-NGS-34586	8	29711579	3.9675e-12	1.64844e-13	7.14473e-10	0.434146	2.32353e-05	CNV17after
UA-IFASA-5756	8	29737467	2.93865e-07	9.9684e-10	4.44044e-05	0.00731244	4.1872e-10	CNV17after
ARS-BFGL-NGS-23700	8	29767566	2.13353e-08	1.79509e-07	1.20224e-05	0.102771	2.60788e-08	CNV17after
BTB-00285741	8	29831209	8.54293e-09	5.5156e-11	6.97456e-08	0.0327786	1.03461e-12	CNV17after
Hapmap48162-BTA-10367	8	29885309	1.32908e-22	2.09655e-19	3.22727e-18	0.00419199	0.181418	CNV17after
BTB-00285604	8	29915312	1.43315e-08	6.58412e-08	5.58448e-07	0.288638	0.0932845	CNV17after
BTB-00285566	8	29944709	1.57505e-08	7.38429e-08	5.84352e-07	0.284807	0.097787	CNV17after
BTB-00285653	8	30036807	3.44705e-15	5.74793e-10	5.54995e-10	1.90595e-08	0.0158394	CNV17after
ARS-BFGL-NGS-16216	8	30129534	1.91575e-05	0.000342671	5.06762e-06	0.0210885	0.708412	CNV17after
BTB-00285454	8	30188865	1.0144e-08	2.88637e-06	8.83515e-07	0.000556604	0.157152	CNV17after
BTB-00285418	8	30235048	3.1169e-05	1.70434e-06	3.09577e-05	0.143498	0.881743	CNV17after
BTA-77985-no-rs	8	30263384	0.350235	0.535609	0.0660548	0.32046	4.56114e-09	CNV17after
Hapmap55505-rs29012932	8	30284829	1.36912e-05	1.8332e-06	5.9179e-06	0.349688	0.551843	CNV17after
BTB-02040446	8	30320626	5.05685e-20	3.93214e-20	4.96859e-17	0.774966	0.963867	CNV17after
BTB-00285327	8	30369356	0.00271969	0.00932956	0.052833	0.199287	0.23128	CNV17after
BTB-00285279	8	30407640	5.9599e-16	6.68593e-13	5.39488e-13	0.00109092	0.110642	CNV17after
ARS-BFGL-NGS-68597	8	30442371	0.436665	0.756646	0.937334	0.129816	0.431263	CNV17after
BTB-00285141	8	30479957	0.216299	0.459666	0.888928	0.141508	0.185524	CNV17after
BTB-01383100	8	30661534	0.00248851	0.0588851	0.0264565	0.00032549	0.0432335	CNV17after
Hapmap47747-BTA-81189	8	52780433	0.0270688	0.42029	0.0587412	7.88352e-06	0.00862295	CNV2before
Hapmap48089-BTA-81187	8	52808981	0.0298158	0.441333	0.0627158	6.94383e-06	0.0107495	CNV2before
ARS-BFGL-NGS-76537	8	52939275	0.00131888	0.0304352	0.0239917	0.000835488	5.1026e-05	CNV2before
Hapmap41648-BTA-81180	8	52968995	0.00748871	0.0241083	0.0127768	0.19018	3.54451e-06	CNV2before
BTB-00347944	8	53031744	0.00540878	0.00350101	0.484849	0.794671	6.93799e-12	CNV2before
ARS-BFGL-NGS-34789	8	53070787	1.8381e-09	6.76316e-09	1.76214e-06	0.394406	0.00148748	CNV2before
ARS-BFGL-NGS-82334	8	53124621	0.384092	0.449871	0.326549	0.681694	0.75849	CNV2before
Hapmap60967-rs29016114	8	53173129	2.61046e-12	4.17643e-11	1.82282e-09	0.125014	0.0141997	CNV2before
ARS-BFGL-NGS-17993	8	53216502	2.69698e-13	6.24246e-13	1.36507e-11	0.459541	0.400857	CNV2before
Hapmap42531-BTA-38304	8	53270232	1.75514e-10	9.4207e-10	4.26413e-09	0.291032	0.00719978	CNV2before
ARS-BFGL-NGS-85644	8	53343111	5.81176e-10	2.07448e-10	5.76452e-10	0.906315	0.494091	CNV2before
Hapmap30618-BTA-38298	8	53382829	0.855774	0.668865	0.771434	0.453343	0.244766	CNV2before
ARS-BFGL-NGS-37874	8	53405158	3.37314e-08	7.80914e-08	8.9229e-08	0.527175	0.446137	CNV2before
BTB-00631986	8	53432998	0.825315	0.648817	0.79814	0.481488	0.247756	CNV2before
UA-IFASA-7888	8	53490845	1.48496e-05	2.74356e-06	1.94486e-05	0.495283	0.959214	CNV2before
BTB-00631737	8	53631711	1.94684e-14	2.10033e-15	1.80139e-14	0.769861	0.156262	CNV2before
BTB-00631715	8	53743552	2.51339e-13	1.29831e-13	1.2019e-13	0.851867	0.354462	CNV2before
BTB-00631696	8	53785595	6.70938e-06	1.09277e-08	2.52548e-05	0.000793936	0.0185506	CNV2before
Hapmap49589-BTA-38292	8	53845391	0.07959	0.00152482	0.146045	2.24622e-05	0.00708783	CNV2before
Hapmap50345-BTA-38288	8	53899633	0.463136	0.334519	0.382443	0.556434	0.73245	CNV2before
ARS-BFGL-NGS-101465	8	53948268	0.965664	0.549874	0.892537	0.0645341	0.0513117	CNV2before
ARS-BFGL-NGS-24940	8	53980316	0.00548784	0.000727388	9.68823e-05	0.100437	7.99361e-07	CNV2before
BTA-38275-no-rs	8	54006406	0.289146	0.77774	0.588892	0.00836225	0.0375995	CNV2before
ARS-BFGL-NGS-30237	8	54105059	5.83551e-05	1.46913e-06	6.68398e-05	0.0458713	0.0325511	CNV2before
ARS-BFGL-NGS-83067	8	54152521	0.47502	0.00145112	0.681501	4.72037e-15	0.313037	CNV2before
ARS-BFGL-NGS-86682	8	54239367	2.89425e-20	8.12912e-24	9.64544e-20	0.0355799	0.276998	CNV2	54239367
Hapmap49140-BTA-38265	8	54351569	3.81306e-09	5.99583e-08	2.08816e-07	0.111825	0.000251731	CNV2	54351569
ARS-BFGL-NGS-104841	8	54402516	3.96635e-06	1.12024e-06	1.7027e-06	0.562402	0.847092	CNV2after
ARS-BFGL-NGS-24437	8	54528592	0.990186	0.119391	0.825212	2.85205e-07	0.98533	CNV2after
ARS-BFGL-NGS-33186	8	54627149	0.0503886	0.00407645	0.204903	0.00811867	0.0638367	CNV2after
ARS-BFGL-NGS-30955	8	54734728	2.16147e-22	5.51471e-25	4.39218e-20	0.18293	0.182356	CNV2after
BTB-01520357	8	54779775	0.0109641	0.0039676	0.126437	0.354853	0.0728006	CNV2after
ARS-BFGL-NGS-94901	8	54841218	6.23164e-17	2.61034e-16	2.08203e-14	0.32559	0.0996598	CNV2after
ARS-BFGL-NGS-19129	8	54894631	0.26921	0.420999	0.385206	0.391056	0.0589997	CNV2after
Hapmap50281-BTA-21965	8	54920696	4.61056e-10	7.13695e-11	9.12989e-10	0.651949	0.601047	CNV2after
BTB-01634942	8	54961322	2.30638e-11	3.97141e-09	4.89712e-07	0.00427587	0.00780136	CNV2after
Hapmap59214-rs29014649	8	55004792	9.97158e-21	2.05671e-17	6.3042e-20	0.00245136	0.696769	CNV2after
Hapmap59304-rs29025230	8	55029393	6.57055e-21	1.14778e-17	3.31437e-20	0.00306616	0.552633	CNV2after
ARS-BFGL-NGS-69953	8	55054601	0.0952922	0.00757285	0.0349456	0.00464722	0.00590471	CNV2after
BTB-01509839	8	55084725	8.48923e-06	8.43181e-07	5.27638e-07	0.220881	0.00700741	CNV2after
Hapmap50532-BTA-99413	8	55108986	0.00119503	0.00371805	0.0102623	0.209274	0.830833	CNV2after
Hapmap51670-BTA-99409	8	55145132	0.182977	0.616397	0.188476	0.00728041	0.494974	CNV2after
ARS-BFGL-NGS-103726	8	55167893	7.12326e-39	4.71027e-50	5.16462e-39	5.50547e-07	4.75033e-10	CNV2after
ARS-BFGL-NGS-85223	8	55212232	0.05132	0.447302	0.212136	8.69015e-05	0.323783	CNV2after
ARS-BFGL-NGS-36380	8	55268071	0.831971	0.848809	0.195768	0.955297	7.91646e-06	CNV2after
BTB-01820765	8	55291182	0.0367695	0.0302814	0.000829251	0.911342	1.38708e-07	CNV2after
ARS-BFGL-NGS-4226	8	55319864	0.839353	0.0170899	0.292255	2.67409e-12	0.321835	CNV2after
BTB-01328410	8	55364509	2.61426e-13	1.26778e-15	1.386e-16	0.107063	0.0373658	CNV2after
Hapmap54208-rs29015846	8	55477297	1.2208e-07	1.09902e-10	4.72833e-09	0.0016385	0.000347426	CNV2after
Hapmap54541-rs29014049	8	55505902	0.000104164	0.00160767	0.000394486	0.0162729	0.195915	CNV2after
BTA-107975-no-rs	8	55586012	2.00216e-18	1.48697e-11	1.08037e-14	2.53073e-11	0.541815	CNV2after
BTB-01616745	8	55611200	6.47477e-11	4.16106e-13	6.59334e-14	0.102561	6.67209e-08	CNV2after
ARS-BFGL-NGS-31200	9	13835430	1.20835e-10	1.51425e-18	3.5101e-12	6.27154e-12	2.43472e-13	CNV5before
Hapmap33607-BTA-163620	9	13886215	0.0504212	0.00389986	0.151816	0.0118677	0.0511005	CNV5before
BTA-115251-no-rs	9	13945212	7.29553e-11	3.09452e-13	8.4346e-09	0.033883	0.175264	CNV5before
ARS-BFGL-NGS-21226	9	13966255	4.45916e-05	0.00293814	0.000129736	0.000620639	0.0776887	CNV5before
BTB-01644235	9	14020737	0.09838	0.346958	0.228739	0.0216239	0.000645227	CNV5before
BTB-01644216	9	14056685	0.348537	0.0682588	0.227315	0.00779541	0.263565	CNV5before
ARS-BFGL-NGS-72820	9	14091890	0.12391	0.00428152	0.144413	6.37303e-05	0.544011	CNV5before
BTB-01233331	9	14132257	0.0290951	0.0146344	0.20144	0.601161	0.0112707	CNV5before
BTB-01233147	9	14194506	6.95564e-07	3.82374e-08	4.14737e-06	0.164095	0.740825	CNV5before
BTA-91270-no-rs	9	14216589	7.54162e-20	4.21943e-12	2.8293e-11	8.67485e-13	6.29415e-14	CNV5before
BTA-115781-no-rs	9	14249791	0.0203895	4.62647e-05	0.0139516	1.35978e-07	0.0595086	CNV5before
BTB-01715634	9	14308744	0.0576634	0.331155	0.111264	0.00275939	0.0655273	CNV5before
Hapmap33826-BES2_Contig266_1111	9	14340570	0.00178403	0.000195503	0.0396558	0.106603	9.07022e-09	CNV5before
ARS-BFGL-NGS-17755	9	14363128	0.0618477	0.00591911	0.168722	0.0165714	0.0447757	CNV5before
ARS-BFGL-NGS-14740	9	14436985	0.00185276	9.82971e-05	0.0466014	0.0367635	0.00698868	CNV5before
BTB-01653669	9	14489468	0.180815	0.0163451	0.455676	0.00105709	9.29343e-05	CNV5before
BTA-87129-no-rs	9	14513289	0.607767	0.67355	0.818872	0.0011295	0.0381724	CNV5before
BTA-86284-no-rs	9	14535706	4.7612e-10	6.80295e-07	5.18898e-06	6.71548e-05	0.717853	CNV5before
BTA-85289-no-rs	9	14545787	5.2987e-14	1.99116e-13	7.93915e-15	0.499818	8.88951e-06	CNV5before
BTB-01756385	9	14642429	0.762038	0.965256	0.511382	0.239782	0.0462151	CNV5before
BTB-01756422	9	14683379	5.01094e-06	9.36344e-08	0.000166867	0.0451637	0.238639	CNV5before
BTB-00381928	9	14767890	0.962846	0.132422	0.183588	2.48923e-06	1.47876e-11	CNV5before
BTA-85297-no-rs	9	14794389	0.24113	0.0033295	0.171156	1.98679e-07	6.6303e-09	CNV5before
BTB-00381859	9	14817532	0.800685	0.879249	0.628218	0.148453	3.41349e-05	CNV5before
ARS-BFGL-NGS-74565	9	14989177	2.89265e-05	9.88013e-07	2.37282e-07	0.0748113	2.0479e-31	CNV5before
ARS-BFGL-NGS-42721	9	15029445	0.26958	0.799005	0.841241	5.83704e-06	6.7547e-07	CNV5	15029445
ARS-BFGL-NGS-39643	9	15269197	2.76264e-08	2.61397e-17	6.49931e-11	3.70207e-18	2.94543e-22	CNV5after	15086302
Hapmap27634-BTA-158717	9	15312685	0.371315	0.990482	0.293138	0.00145759	4.21324e-06	CNV5after
ARS-BFGL-NGS-1357	9	15340558	1.21983e-06	6.40409e-09	3.45117e-09	0.0143913	3.48702e-17	CNV5after
ARS-BFGL-NGS-14739	9	15417248	0.000280666	0.000278722	5.63183e-05	0.889396	5.61843e-08	CNV5after
BTB-01576268	9	15440446	0.000278603	0.000271972	5.50847e-05	0.896359	5.2283e-08	CNV5after
Hapmap54560-rs29009707	9	15465760	0.000471473	0.000931452	0.000132966	0.503765	4.28529e-08	CNV5after
Hapmap44930-BTA-109958	9	15640590	1.65401e-29	9.16984e-21	2.18062e-17	1.13522e-10	3.4142e-07	CNV5after
ARS-BFGL-NGS-105703	9	15672990	3.401e-15	7.55554e-09	9.21297e-09	8.32179e-12	9.70448e-06	CNV5after
Hapmap57341-rs29010513	9	15767136	4.64356e-07	0.00131073	0.0175212	4.00323e-09	2.16715e-17	CNV5after
BTB-00380322	9	15802561	0.177041	0.00132257	0.0109166	1.84113e-08	9.30669e-06	CNV5after
BTB-00380334	9	15820879	0.221171	0.814925	0.166005	0.000891909	3.34085e-09	CNV5after
UA-IFASA-5778	9	15876356	0.0261768	0.221787	0.00551084	0.00209958	0.338309	CNV5after
BTB-00380633	9	15966478	0.00455407	0.000687527	0.245998	0.137549	4.34328e-15	CNV5after
Hapmap54831-rs29027235	9	15991964	3.76515e-08	1.20749e-07	1.0195e-05	0.497191	9.88415e-05	CNV5after
BTB-00380751	9	16023448	0.100153	0.245869	0.419158	0.0935349	1.0154e-06	CNV5after
BTB-00380899	9	16046958	0.000338678	0.0689494	0.0611771	2.85361e-08	0.178232	CNV5after
ARS-BFGL-NGS-58241	9	16070824	0.43866	0.437458	0.00631478	0.94481	1.95687e-11	CNV5after
BTB-01407863	9	16119778	0.310072	0.973445	0.0822222	0.000943993	4.90595e-16	CNV5after
BTB-01407900	9	16142291	2.14545e-09	7.11579e-07	2.47571e-06	0.000658203	0.770585	CNV5after
BTA-91769-no-rs	9	16177638	1.43339e-06	0.000112806	7.45287e-06	0.0011422	0.00518562	CNV5after
Hapmap33482-BTA-138844	9	16191221	7.1166e-08	7.11925e-08	1.04923e-08	0.767879	5.03683e-11	CNV5after
BTB-00932823	9	16201743	0.184406	0.00536484	0.0387032	1.56266e-05	1.35772e-16	CNV5after
Hapmap49346-BTA-85236	9	16231315	0.0961849	0.0369891	0.075191	0.229772	0.0549864	CNV5after
BTB-01407982	9	16280902	0.0126027	0.639833	0.597819	4.93836e-11	2.75598e-19	CNV5after
ARS-BFGL-NGS-26226	9	16342252	8.94177e-06	3.29457e-05	0.000229358	0.276524	0.00683032	CNV5after
BTA-26796-no-rs	9	22816140	0.000135568	0.000222008	0.0472296	0.564067	1.71361e-12	CNV7before
ARS-BFGL-NGS-104704	9	22843876	0.545481	0.0340537	0.0611939	1.52201e-06	5.57945e-17	CNV7before
BTB-00383268	9	22864414	2.3716e-06	6.82364e-07	3.38531e-05	0.668477	5.18445e-06	CNV7before
Hapmap52337-rs29022325	9	22892355	0.0564432	0.00277848	0.00714387	0.00156571	0.000102139	CNV7before
BTB-00383200	9	22919235	1.08116e-12	2.1054e-14	7.13922e-12	0.152913	5.15624e-06	CNV7before
Hapmap39044-BTA-85348	9	22961361	0.000478816	0.000525227	3.47531e-05	0.861749	0.000168669	CNV7before
ARS-BFGL-NGS-61979	9	23001645	1.14713e-05	7.76138e-05	0.000269523	0.174164	0.0668979	CNV7before
BTA-85350-no-rs	9	23037864	0.0279734	0.0438709	0.0341753	0.593757	0.00534113	CNV7before
BTB-00383473	9	23069571	0.0847977	0.943475	0.428648	1.85276e-09	8.05502e-13	CNV7before
Hapmap54302-rs29013643	9	23148211	0.0220602	0.161487	0.229879	0.00546475	5.76284e-11	CNV7before
BTA-85354-no-rs	9	23185304	0.23352	0.967861	0.538612	2.65264e-05	4.68657e-06	CNV7before
ARS-BFGL-NGS-74851	9	23322608	0.956483	0.812229	0.797596	0.617591	2.32274e-07	CNV7before
BTB-01689031	9	23470934	1.51294e-07	0.000411468	1.33101e-05	2.2116e-08	2.66565e-05	CNV7before
Hapmap40261-BTA-113827	9	23517815	0.121004	0.0108662	0.0599189	0.00320835	0.0412786	CNV7before
BTB-00383772	9	23538211	0.0393457	0.530632	0.10265	3.36159e-06	0.0014531	CNV7before
BTB-00383781	9	23563789	0.871709	0.0218406	0.341092	7.03867e-12	0.0485667	CNV7before
BTA-83045-no-rs	9	23608920	7.10895e-09	2.26486e-08	5.65979e-07	0.44744	0.0300647	CNV7before
ARS-BFGL-NGS-10167	9	23630089	0.00427687	0.00144303	0.000470049	0.436121	0.0210994	CNV7before
ARS-BFGL-NGS-76440	9	23667082	8.52781e-19	3.18696e-18	1.20148e-15	0.507997	0.0130527	CNV7before
ARS-BFGL-NGS-13711	9	23716063	0.527438	0.134135	0.186123	0.0068136	0.39893	CNV7before
BTB-01320781	9	23785037	1.14659e-07	8.03097e-10	4.95386e-06	0.0223434	5.24715e-06	CNV7before
Hapmap34256-BES9_Contig132_328	9	23855406	0.79018	0.65833	0.421468	0.012501	1.30249e-11	CNV7before
Hapmap60820-rs29014647	9	23907934	8.19511e-18	3.31959e-18	6.14242e-14	0.964728	1.16033e-05	CNV7before
Hapmap46562-BTA-28711	9	23944303	5.65204e-11	3.22676e-07	2.07087e-06	2.68632e-06	0.00105389	CNV7before
BTB-01362120	9	24079580	0.133133	7.21156e-05	0.0852832	4.59168e-14	0.811181	CNV7before	24127805
ARS-BFGL-NGS-69657	9	24183775	0.257595	0.228642	0.177152	0.916025	0.891445	CNV7	24183775
ARS-BFGL-NGS-4479	9	24272399	8.89048e-06	7.06192e-06	1.93816e-05	0.942957	0.001603	CNV7after
BTB-01072640	9	24369582	4.72489e-12	4.43488e-14	2.17894e-06	0.144029	3.26863e-21	CNV7after
BTB-01072719	9	24423856	5.1228e-12	4.87405e-14	2.26798e-06	0.144783	3.38788e-21	CNV7after
ARS-BFGL-NGS-31500	9	24447463	4.21312e-06	0.0306542	0.00016137	3.79236e-15	0.0122157	CNV7after
BTB-01072717	9	24495363	3.12828e-05	0.0336785	0.00113319	1.74589e-10	0.00159717	CNV7after
BTB-01072905	9	24573723	5.66181e-05	8.30278e-05	0.000309351	0.64473	0.745109	CNV7after
BTB-01072969	9	24623778	0.904019	0.548456	0.486353	0.0146382	0.010028	CNV7after
BTB-01072997	9	24667792	0.532132	0.0611614	0.891499	1.1338e-16	0.000105272	CNV7after
BTB-01073083	9	24782825	0.613748	0.00907224	0.456397	2.82749e-11	0.035677	CNV7after
BTB-00385217	9	24949214	4.31712e-07	1.54796e-07	5.50169e-11	0.688076	2.41841e-08	CNV7after
BTB-00385381	9	24979356	0.0887942	0.245781	0.0683688	0.0699352	0.000921516	CNV7after
Hapmap59909-rs29013870	9	25034961	5.02118e-12	5.65491e-10	6.9147e-13	0.0162386	0.0663004	CNV7after
ARS-BFGL-NGS-27427	9	25060966	3.23935e-25	7.76521e-20	2.83702e-22	2.36297e-05	0.000514752	CNV7after
BTB-02020793	9	25185694	0.000254834	0.000491672	1.42981e-06	0.561543	0.000393509	CNV7after
BTB-00385685	9	25408468	0.00871587	0.00646108	0.000698257	0.937304	7.88222e-08	CNV7after
ARS-BFGL-NGS-70545	9	25431900	1.79031e-13	1.03746e-12	1.86374e-12	0.310159	0.00654142	CNV7after
BTA-83107-no-rs	9	25459892	5.93664e-10	3.25418e-07	2.22287e-08	0.000464588	0.113295	CNV7after
BTB-00385823	9	25482899	0.0149252	0.0107671	0.000926535	0.893101	2.26247e-08	CNV7after
Hapmap39691-BTA-83109	9	25503367	0.0197779	0.389936	0.0676747	4.91935e-06	0.916248	CNV7after
Hapmap50794-BTA-83112	9	25583572	1.11834e-06	3.49403e-05	1.13205e-05	0.0224739	0.0971398	CNV7after
UA-IFASA-6324	9	25649959	9.35673e-05	7.81177e-06	0.025706	0.150623	6.50182e-15	CNV7after
Hapmap53101-rs29017323	9	25687858	0.0628094	0.0031262	0.17706	0.00116224	0.076356	CNV7after
BTA-83125-no-rs	9	25707960	0.130785	3.74867e-05	0.204111	3.22835e-15	0.167563	CNV7after
ARS-BFGL-NGS-83466	9	25793691	1.65769e-06	4.38454e-06	0.000506086	0.428651	9.48655e-06	CNV7after
BTB-00386041	9	25852948	0.394276	0.962919	0.280174	0.00211381	0.0127367	CNV7after
ARS-BFGL-NGS-33349	10	38097257	0.36892	0.411695	0.852983	1.2562e-09	9.84462e-14	CNV12before
ARS-BFGL-NGS-86838	10	38140855	0.338944	0.504849	0.769591	8.96961e-09	1.18383e-12	CNV12before
ARS-BFGL-NGS-34143	10	38273730	0.00455563	0.00451036	0.00670311	0.970385	0.682279	CNV12before
Hapmap60155-rs29010222	10	38376013	0.268542	0.800973	0.24155	3.24082e-06	0.382161	CNV12before
Hapmap34838-BES10_Contig603_291	10	38424075	0.782043	0.108464	0.922688	2.54788e-05	0.320103	CNV12before
ARS-BFGL-NGS-102016	10	38452236	0.0132753	0.2795	0.00681524	9.20174e-06	0.564708	CNV12before
ARS-BFGL-NGS-6924	10	38522043	1.25258e-06	8.01206e-05	3.65904e-06	0.00260162	0.481131	CNV12before
Hapmap55139-rs29022040	10	38622420	3.6252e-62	2.44488e-53	1.93853e-56	9.55652e-07	0.499061	CNV12before
Hapmap31855-BTA-17995	10	38727661	4.67238e-06	0.00693135	5.5197e-05	1.96653e-09	0.135943	CNV12before
BTB-01288029	10	38750938	0.374239	0.829789	0.052655	0.0171103	0.000282533	CNV12before
Hapmap27895-BTA-18006	10	38799891	0.885067	0.0263556	0.975167	2.26583e-14	0.927703	CNV12before
Hapmap54301-rs29013631	10	38826667	0.740044	0.043748	0.874491	1.81034e-14	0.889329	CNV12before
Hapmap53311-rs29018232	10	38856220	0.0389839	0.279432	0.169991	0.002533	0.00663248	CNV12before
BTB-01288298	10	38909882	0.0504535	0.0222245	0.193052	0.459683	0.820326	CNV12before
ARS-BFGL-BAC-12885	10	38940103	0.138852	0.255677	0.473426	0.308641	0.0468636	CNV12before
ARS-BFGL-NGS-2809	10	38960381	0.0171867	0.00168916	0.0221501	0.0400865	3.4155e-17	CNV12before
BTB-01288585	10	38986604	0.227822	0.124698	0.1173	0.497697	0.0650363	CNV12before
ARS-BFGL-BAC-12872	10	39035263	0.0350658	0.954797	0.367536	8.81188e-12	1.91281e-15	CNV12before
BTB-01288875	10	39278374	0.0421428	0.000868612	0.0537146	0.000109215	0.0397038	CNV12before
BTB-01288864	10	39318333	0.0239695	0.00206406	0.039	0.0223071	2.541e-18	CNV12before
BTA-18123-no-rs	10	39440841	3.54461e-08	4.00164e-06	5.31975e-06	0.00332337	0.984234	CNV12before
Hapmap43590-BTA-47282	10	39528344	0.00416624	0.00471892	0.0224867	0.82029	0.0336929	CNV12before
BTB-00093532	10	39572913	0.909045	0.31824	0.426228	0.00264264	0.0751164	CNV12before
BTB-01811042	10	39607613	0.661811	0.00324323	0.156401	2.48699e-15	4.82723e-05	CNV12before
BTB-00419069	10	39702260	0.787122	0.0438392	0.555005	2.75342e-14	0.00340016	CNV12before	39787797
BTA-66276-no-rs	10	39846476	0.0637472	0.123275	0.385873	0.310171	0.16233	CNV12	39846476
BTA-66275-no-rs	10	39883306	5.59807e-09	0.000154853	2.83894e-07	1.50187e-11	0.89445	CNV12after
Hapmap60128-rs29023056	10	40088313	0.0876517	0.00274768	0.0360048	0.000139133	0.637169	CNV12after
BTB-00418915	10	40109742	3.11257e-12	9.2515e-07	1.39287e-08	1.33225e-11	0.198769	CNV12after
BTB-00418910	10	40135969	0.0772528	0.778798	0.44883	3.37471e-12	0.250191	CNV12after
ARS-BFGL-NGS-103742	10	40294545	0.386756	0.661208	0.785436	1.01479e-05	1.11582e-06	CNV12after
ARS-BFGL-BAC-12890	10	40335047	0.888117	0.632509	0.467469	0.27844	0.00608687	CNV12after
ARS-BFGL-BAC-12891	10	40357081	0.382265	0.171913	0.298415	0.158164	3.40598e-06	CNV12after
ARS-BFGL-NGS-34863	10	40411179	0.353931	0.220203	0.327767	1.40632e-13	0.0916753	CNV12after
Hapmap23628-BTA-125434	10	40432932	0.435338	0.0387635	0.902504	5.38222e-05	0.0036368	CNV12after
ARS-BFGL-NGS-107594	10	40460414	0.581906	0.122322	0.361355	0.00253212	0.172742	CNV12after
ARS-BFGL-BAC-12893	10	40521002	1.75064e-05	0.000590376	2.1189e-05	0.00547569	0.937757	CNV12after
BTB-00418853	10	40557575	0.53683	0.0607466	0.526764	0.000101596	0.0370549	CNV12after
Hapmap55245-rs29011689	10	40593671	0.22461	0.012897	0.245246	0.000144546	0.0367151	CNV12after
BTB-00418666	10	40613714	0.00180784	0.0125302	0.000498698	0.0548365	0.0633178	CNV12after
Hapmap27858-BTA-125431	10	40635196	0.241133	0.742688	0.118277	0.00574778	2.49991e-07	CNV12after
ARS-BFGL-NGS-105685	10	40720260	0.855754	0.233519	0.331846	2.69259e-06	1.08929e-09	CNV12after
BTA-122483-no-rs	10	40856335	3.82398e-14	3.92432e-07	1.21332e-11	4.7986e-16	0.0891546	CNV12after
ARS-BFGL-NGS-103236	10	40939069	0.18948	0.303813	0.213015	0.340315	0.0177283	CNV12after
Hapmap49393-BTA-97772	10	41051430	0.000284164	0.000551238	0.00152158	0.510737	0.0331471	CNV12after
BTA-97771-no-rs	10	41182354	0.42638	0.471912	0.0331148	0.839079	9.427e-17	CNV12after
BTB-01400792	10	41300000	0.128122	0.00224562	0.0410237	3.12337e-06	0.0023458	CNV12after
BTB-01700213	10	41389231	0.143462	0.595591	0.0775414	0.00243587	0.915506	CNV12after
ARS-BFGL-NGS-53098	10	41411057	0.0192561	0.42101	0.0647188	1.22619e-06	0.549621	CNV12after
BTB-01400807	10	41446476	1.29621e-23	1.36497e-14	4.19358e-19	1.22661e-14	0.0286445	CNV12after
ARS-BFGL-NGS-71570	10	41483725	1.58294e-14	2.0163e-08	1.711e-09	9.56267e-12	6.29535e-10	CNV12after
ARS-BFGL-NGS-28646	11	7482969	0.0145609	0.136772	0.036003	0.00233614	0.00545047	CNV9before
ARS-BFGL-NGS-11972	11	7509854	0.301652	0.0788435	0.250531	0.033985	0.143208	CNV9before
ARS-BFGL-NGS-37576	11	7540560	0.775231	0.278468	0.431687	0.0121494	0.0003585	CNV9before
ARS-BFGL-NGS-16818	11	7559695	2.87706e-06	1.37984e-05	6.60823e-06	0.253279	0.00734295	CNV9before
ARS-BFGL-NGS-35216	11	7585747	0.299028	0.103872	0.155941	0.0941642	1.69486e-06	CNV9before
Hapmap46908-BTA-102184	11	7625345	0.229292	0.625169	0.720331	0.0240732	3.34877e-10	CNV9before
BTB-00454930	11	7697169	0.632117	0.13292	0.272911	3.1732e-11	1.31171e-32	CNV9before
ARS-BFGL-NGS-64152	11	7785289	0.5297	0.929301	0.233635	0.0564893	0.00861282	CNV9before
BTA-103207-no-rs	11	7811865	0.701141	0.224666	0.720119	0.00680007	0.000506417	CNV9before
ARS-BFGL-NGS-96559	11	7851919	0.019256	0.112471	0.0533785	0.0166913	0.391066	CNV9before
BTA-104234-no-rs	11	7897531	1.77139e-08	2.412e-10	3.53532e-05	0.0840114	6.38476e-05	CNV9before
Hapmap54394-rs29020725	11	7981357	0.349136	0.737137	0.487745	0.0619726	0.740139	CNV9before
BTB-00455305	11	8008738	0.0629896	0.0934801	0.0822861	0.510081	0.031533	CNV9before
BTB-00455326	11	8042280	1.0356e-05	1.60151e-07	4.9132e-05	0.0318172	0.000346155	CNV9before
BTA-105281-no-rs	11	8220712	6.65771e-19	5.06578e-21	4.97481e-13	0.290838	0.00012288	CNV9before
Hapmap55406-rs29018155	11	8284491	0.203171	0.251281	0.00825396	0.692315	1.07779e-17	CNV9before
ARS-BFGL-BAC-11154	11	8375196	0.169801	3.32847e-05	0.00974088	1.71861e-17	4.96277e-08	CNV9before
ARS-BFGL-NGS-25292	11	8395321	4.97434e-05	0.000865432	0.00143854	0.0191303	0.000548702	CNV9before
BTB-00455867	11	8449441	0.00119721	0.000444531	0.0102195	0.595466	0.157169	CNV9before
Hapmap52841-rs29026711	11	8482764	0.372866	0.804255	0.40544	0.0445184	0.0228158	CNV9before
Hapmap44582-BTA-107322	11	8545778	0.000230631	0.00177918	3.95422e-05	0.0839915	0.41002	CNV9before
BTB-00455896	11	8567411	0.00124736	0.000250958	4.19032e-05	0.31368	8.56114e-09	CNV9before
ARS-BFGL-NGS-39999	11	8591653	0.670269	0.812486	0.66442	0.0242316	0.0303008	CNV9before
ARS-BFGL-NGS-83556	11	8615231	0.796216	0.956892	0.0649713	0.273075	1.25214e-20	CNV9before
BTA-108380-no-rs	11	8713134	3.19828e-09	6.8074e-09	6.19411e-06	0.511637	1.19165e-17	CNV9before	8737561
ARS-BFGL-NGS-28887	11	8763389	0.672795	0.753407	0.0913407	0.738999	1.79982e-14	CNV9	8784437
BTB-00456252	11	8836373	1.68887e-09	3.68802e-09	5.30765e-06	0.495804	1.40116e-06	CNV9after
Hapmap50562-BTA-109325	11	8904074	0.910624	0.548788	0.553976	0.0169209	0.409345	CNV9after
BTB-01693261	11	8943841	0.00951612	0.00011196	0.226976	0.000276164	8.26928e-10	CNV9after
ARS-BFGL-NGS-97887	11	9016028	4.33472e-15	4.10465e-18	3.78576e-09	0.0527427	2.27015e-08	CNV9after
ARS-BFGL-NGS-102975	11	9042103	0.029194	0.0192009	0.0912594	0.725716	0.329588	CNV9after
ARS-BFGL-NGS-31282	11	9086342	0.000161492	0.000500342	0.00891334	0.313653	0.000372808	CNV9after
ARS-BFGL-NGS-89119	11	9110713	3.71316e-05	0.00210123	0.000307778	0.00102455	0.594752	CNV9after
ARS-BFGL-NGS-62299	11	9153560	0.015077	0.00641619	0.157345	0.482224	0.00323833	CNV9after
Hapmap40102-BTA-110410	11	9197291	0.00305306	1.50712e-06	0.0289394	3.08854e-08	5.14879e-09	CNV9after
ARS-BFGL-NGS-57976	11	9288132	2.1612e-05	0.0148455	0.000111926	5.85975e-09	0.730292	CNV9after
ARS-BFGL-NGS-83673	11	9329831	1.03514e-06	0.00184989	7.5682e-06	1.3241e-08	0.801559	CNV9after
ARS-BFGL-NGS-31844	11	9363209	0.00110867	0.000216229	0.00131112	0.289468	0.395896	CNV9after
BTA-92021-no-rs	11	9385008	4.37294e-10	6.00464e-15	4.9184e-11	1.41873e-05	0.000726586	CNV9after
BTB-01830724	11	9420152	6.53623e-05	1.12964e-06	3.09446e-05	0.02054	0.171203	CNV9after
BTB-00456673	11	9449507	0.245711	0.478915	0.697546	2.09831e-10	1.03452e-05	CNV9after
BTB-00456759	11	9473158	0.943371	0.168561	0.603514	3.02843e-05	5.85343e-05	CNV9after
ARS-BFGL-NGS-64444	11	9550147	0.464046	0.523012	0.229244	2.03476e-06	0.181139	CNV9after
Hapmap50587-BTA-118693	11	9625189	2.4391e-05	9.97744e-09	0.000925862	1.50502e-05	0.0678649	CNV9after
BTB-00457391	11	9665006	0.0249926	0.00012758	0.00505474	1.54318e-06	3.91158e-07	CNV9after
BTA-119651-no-rs	11	9684328	1.10644e-13	2.90156e-15	8.94658e-13	0.304996	0.149326	CNV9after
BTB-00457664	11	9723257	0.0464864	0.822794	0.415012	6.74688e-09	6.66691e-07	CNV9after
BTB-01569510	11	9755667	0.133926	0.00813038	0.15594	0.000813605	0.292159	CNV9after
BTB-01569466	11	9790265	0.398477	0.763088	0.263472	0.0866239	0.149679	CNV9after
ARS-BFGL-NGS-93955	11	9851948	0.968462	0.701626	0.780947	0.174915	0.389931	CNV9after
ARS-BFGL-NGS-103075	11	9884327	3.0874e-05	2.57542e-06	0.000634202	0.171796	0.0171485	CNV9after
Hapmap23883-BTA-150314	11	54218975	4.94681e-09	7.26231e-07	1.22081e-06	0.00468718	0.184915	CNV30before
ARS-BFGL-NGS-106815	11	54246625	0.000725453	3.28655e-05	0.000273712	0.0340449	0.000568036	CNV30before
Hapmap39099-BTA-94819	11	54366771	0.00155822	0.215109	0.00422868	9.62285e-10	0.0133331	CNV30before
ARS-BFGL-NGS-7469	11	54417014	0.00626674	0.000187787	0.00928122	0.00636256	0.4349	CNV30before
Hapmap39795-BTA-98059	11	54730416	5.08084e-10	2.05585e-12	2.12854e-07	0.0337246	0.0477242	CNV30before
UA-IFASA-1529	11	54794949	2.58815e-13	1.13457e-07	3.21879e-09	5.35517e-11	2.50014e-11	CNV30before
ARS-BFGL-NGS-103442	11	54887301	0.628571	0.553748	0.919377	0.000268975	0.335231	CNV30before
ARS-BFGL-NGS-42944	11	54946590	0.000181069	8.91075e-07	0.000445401	0.00128071	0.370301	CNV30before
BTA-98077-no-rs	11	54970636	0.0224577	0.403863	0.205984	5.0358e-06	1.1238e-15	CNV30before
UA-IFASA-9350	11	55062461	0.247923	0.47589	0.595424	0.170439	0.00169421	CNV30before
ARS-BFGL-NGS-106494	11	55170733	0.0679594	0.938793	0.0428869	5.70478e-09	0.86604	CNV30before
BTB-01638234	11	55229674	4.47967e-13	4.79274e-13	2.0848e-09	0.776668	0.0187613	CNV30before
Hapmap42420-BTA-109576	11	55264686	0.0683189	0.951457	0.0435881	4.12155e-09	0.840687	CNV30before
Hapmap44417-BTA-88062	11	55290247	0.000510723	0.00187694	0.000290782	0.219439	0.0756955	CNV30before
Hapmap38708-BTA-88091	11	55345639	0.0457487	0.0970884	0.0527877	0.335032	0.168717	CNV30before
ARS-BFGL-NGS-37348	11	55372054	3.44237e-07	3.15137e-06	1.34754e-05	0.150898	0.27017	CNV30before
ARS-BFGL-NGS-31161	11	55456977	1.71352e-06	0.00766443	0.000608853	3.11242e-11	1.74226e-09	CNV30before
Hapmap41377-BTA-88086	11	55496607	5.19508e-07	0.00362569	0.00206948	4.18672e-11	2.08154e-17	CNV30before
BTA-88089-no-rs	11	55531725	0.571034	0.28233	0.479021	0.111837	0.281788	CNV30before
ARS-BFGL-NGS-13220	11	55598469	6.30939e-10	9.68034e-09	4.06645e-07	0.0867421	0.000106746	CNV30before
ARS-BFGL-NGS-21601	11	55623112	0.93366	0.293115	0.930988	0.0019198	0.0457802	CNV30before
BTA-97179-no-rs	11	55651215	0.386437	0.269077	0.257165	1.38156e-11	0.0343617	CNV30before
Hapmap39605-BTA-97170	11	55745998	0.814221	0.226552	0.407116	6.91339e-07	0.42844	CNV30before
BTA-122722-no-rs	11	55766410	0.594247	0.84691	0.568598	0.010165	0.00925858	CNV30before
Hapmap42798-BTA-109203	11	55809281	0.636808	0.728877	0.454059	0.727747	0.450985	CNV30before	55870801
ARS-BFGL-NGS-73214	11	55946129	1.10563e-09	7.43553e-12	2.33124e-08	0.0686524	0.409973	CNV30	55985011
BTA-32753-no-rs	11	56039089	5.86016e-09	1.3177e-08	6.56516e-07	0.509755	0.0247301	CNV30after
BTA-32746-no-rs	11	56112585	0.365458	0.185511	0.450127	0.259131	0.000224883	CNV30after
ARS-BFGL-NGS-108438	11	56617997	0.000848844	2.68587e-05	0.000818507	0.0167234	0.000414057	CNV30after
ARS-BFGL-NGS-32183	11	56709031	0.168123	0.0301695	0.03464	0.0188231	1.58087e-09	CNV30after
ARS-BFGL-NGS-94091	11	56825445	1.47694e-05	4.6331e-08	1.08063e-05	0.00169465	0.0256617	CNV30after
Hapmap51103-BTA-98088	11	56858167	4.91117e-08	1.78203e-13	1.45012e-10	4.21589e-08	4.15725e-10	CNV30after
BTB-01079189	11	56932696	2.42142e-06	4.82127e-07	1.00097e-08	0.570798	9.65199e-09	CNV30after
BTA-114748-no-rs	11	56956782	0.102908	0.000124462	0.454426	1.43117e-11	0.00170374	CNV30after
BTB-00475277	11	56985921	2.4979e-06	5.22602e-07	1.10021e-08	0.588653	1.3532e-08	CNV30after
BTB-01079278	11	57078447	0.00994529	6.36727e-05	0.00102088	5.25745e-05	0.0235298	CNV30after
BTB-01079350	11	57107070	0.00949735	5.42551e-05	0.000946466	3.96249e-05	0.0219527	CNV30after
ARS-BFGL-NGS-13914	11	57131335	4.3235e-13	1.83135e-18	1.90269e-10	2.99228e-05	0.270676	CNV30after
Hapmap60754-rs29010392	11	57276682	0.0108251	0.0723688	0.0482624	0.0301029	0.599636	CNV30after
ARS-BFGL-BAC-12421	11	57296795	5.46982e-16	3.44798e-19	2.16946e-15	0.0559758	0.00100938	CNV30after
ARS-BFGL-NGS-13377	11	57366796	0.759121	0.752246	0.591876	0.0444722	2.97802e-07	CNV30after
ARS-BFGL-NGS-105803	11	57465783	0.30236	0.825063	0.672156	9.68902e-06	1.9842e-09	CNV30after
Hapmap60711-rs29014674	11	57502540	0.481653	0.907337	0.99413	0.0699123	6.16058e-05	CNV30after
Hapmap51531-BTA-98947	11	57522675	0.00176598	0.0328769	0.00597409	0.00239156	0.161685	CNV30after
BTB-01504494	11	57548472	3.18593e-15	6.7154e-18	1.71617e-14	0.109994	0.00494338	CNV30after
BTB-01328920	11	57639084	0.000802394	0.0179971	0.0031715	0.00241897	0.174597	CNV30after
BTB-01652806	11	57882097	0.000267464	0.0957983	0.00286604	2.03686e-10	0.00240404	CNV30after
BTB-01328775	11	57912600	5.32015e-07	2.91526e-08	1.01237e-05	0.184229	0.0534586	CNV30after
Hapmap51672-BTA-00262	11	58212037	3.72322e-12	9.08879e-14	1.34318e-08	0.265973	0.169894	CNV30after
ARS-BFGL-NGS-15285	11	58241212	0.749244	0.193971	0.973674	0.0012248	0.0334779	CNV30after
BTA-33625-no-rs	11	58306286	0.0164081	0.286815	0.0436333	2.98059e-05	0.193162	CNV30after
ARS-BFGL-NGS-34964	12	22161726	0.0014398	0.00896987	0.00476703	0.0712998	0.000114796	CNV24before
BTA-31817-no-rs	12	22219373	4.20139e-09	6.55353e-06	2.85041e-08	1.14079e-05	0.644425	CNV24before
BTA-31818-no-rs	12	22301586	1.82893e-07	9.24987e-06	1.03035e-06	0.00821681	0.0315988	CNV24before
ARS-BFGL-NGS-64184	12	22372861	2.83491e-06	1.59614e-05	5.06031e-06	0.188971	0.192145	CNV24before
BTA-120906-no-rs	12	22451649	0.0486837	0.0644194	0.0242491	0.649477	0.0250079	CNV24before
Hapmap43554-BTA-31822	12	22481119	3.41419e-09	1.52944e-08	9.27938e-10	0.276942	0.530305	CNV24before
Hapmap42862-BTA-17548	12	22705057	0.00646187	0.00298826	0.298209	0.580495	3.04512e-14	CNV24before
ARS-BFGL-NGS-23769	12	22793228	1.98362e-31	2.06177e-26	2.49971e-25	0.000367017	4.3077e-05	CNV24before
Hapmap51176-BTA-17547	12	22863845	3.68804e-12	4.83852e-11	1.33119e-11	0.142426	0.737445	CNV24before
Hapmap38390-BTA-17559	12	22979469	1.31326e-06	0.0115244	1.97329e-09	2.19585e-13	1.62607e-10	CNV24before
Hapmap48927-BTA-86815	12	23068924	0.00121322	0.0885278	6.0484e-05	1.00316e-06	1.68809e-09	CNV24before
Hapmap56571-rs29020869	12	23090031	7.24047e-06	0.00574764	1.86104e-06	3.53865e-08	0.0323256	CNV24before
BTA-86812-no-rs	12	23174195	0.613275	0.504702	0.696176	0.621582	0.515718	CNV24before
ARS-BFGL-NGS-38957	12	23260751	0.00385189	0.0116029	0.0279156	0.283283	0.30741	CNV24before
ARS-BFGL-NGS-64211	12	23319980	0.105036	0.35346	0.0228191	0.0175512	0.0292297	CNV24before
Hapmap48235-BTA-17587	12	23340411	0.888593	0.0782357	0.857964	1.04487e-07	0.161476	CNV24before
BTA-17584-no-rs	12	23394998	3.85509e-18	1.20022e-13	2.03531e-13	2.97844e-05	0.00021378	CNV24before
ARS-BFGL-NGS-51613	12	23450916	2.66107e-10	7.07812e-13	8.89682e-11	0.0226358	0.109773	CNV24before
Hapmap40891-BTA-115072	12	23577169	5.86982e-05	0.000203841	0.000251957	0.330913	0.0249855	CNV24before
Hapmap41756-BTA-115061	12	23725552	2.42412e-07	3.18273e-08	1.36405e-05	0.409709	0.114235	CNV24before
BTA-115056-no-rs	12	23751037	5.89671e-05	1.45976e-06	0.000232572	0.0298376	0.916304	CNV24before
BTA-115055-no-rs	12	23774978	0.0819087	0.323211	0.310748	0.0207388	0.000350013	CNV24before
Hapmap27450-BTA-157196	12	23796102	0.000239513	0.0011229	0.0010648	0.16147	0.845895	CNV24before
ARS-BFGL-NGS-42141	12	23960686	0.000141653	0.00570001	0.00077943	0.00101886	0.0949579	CNV24before
ARS-BFGL-NGS-59877	12	23991213	0.00558678	0.127138	0.0318553	0.000129124	0.000131111	CNV24before	24026387
ARS-BFGL-BAC-5675	12	24619280	0.0175029	0.026193	0.0133933	0.575393	0.121115	CNV24after	24147902
ARS-BFGL-NGS-61869	12	24668970	0.0215323	0.000133756	0.0119187	1.05916e-05	0.838445	CNV24after
Hapmap51181-BTA-18600	12	24696637	0.00765474	0.0262978	0.00836917	0.141923	0.29671	CNV24after
ARS-BFGL-BAC-802	12	24730929	6.34649e-07	0.00338734	4.48569e-05	2.91402e-11	0.72277	CNV24after
Hapmap39051-BTA-117620	12	24803254	0.118766	0.129486	0.0590997	0.791319	0.115026	CNV24after
ARS-BFGL-BAC-12462	12	24824923	0.0333756	0.00212857	0.00754246	0.00625128	0.554227	CNV24after
BTA-117635-no-rs	12	24983974	0.60469	0.820207	0.168389	0.365712	0.070657	CNV24after
Hapmap47518-BTA-117641	12	25066554	0.372624	0.36883	0.465258	0.953987	0.000107507	CNV24after
ARS-BFGL-NGS-13041	12	25114300	7.66658e-06	1.1683e-06	3.31734e-05	0.3935	2.18911e-06	CNV24after
ARS-BFGL-NGS-5273	12	25141005	9.28309e-05	7.36574e-06	0.000211251	0.150606	9.23233e-06	CNV24after
BTA-117645-no-rs	12	25216679	1.00104e-06	0.0153627	0.00211572	2.95925e-15	3.99951e-11	CNV24after
ARS-BFGL-NGS-21636	12	25255436	0.487728	0.0118757	0.244384	9.28794e-09	0.178163	CNV24after
ARS-BFGL-NGS-12145	12	25374111	0.317392	0.206142	0.929185	1.27957e-14	7.21775e-05	CNV24after
ARS-BFGL-NGS-103078	12	25412732	1.51433e-05	8.53425e-09	2.00724e-05	4.87697e-05	0.151971	CNV24after
ARS-BFGL-NGS-63371	12	25493014	7.56693e-06	0.0316083	0.00315772	2.35291e-13	0.0570641	CNV24after
Hapmap58115-rs29014561	12	25552044	5.98402e-19	1.59451e-17	2.67147e-14	0.19224	0.0756678	CNV24after
ARS-BFGL-NGS-10862	12	25746796	0.126414	0.742718	0.082988	0.000130312	0.099995	CNV24after
ARS-BFGL-NGS-58970	12	25775588	0.246193	0.634812	0.129907	2.31093e-08	0.237668	CNV24after
Hapmap42159-BTA-26305	12	25857983	0.262721	0.0466521	0.15977	0.00968866	0.0662922	CNV24after
ARS-BFGL-BAC-12454	12	25986217	2.68848e-09	6.21984e-07	1.01732e-06	0.00146531	0.436341	CNV24after
Hapmap35355-BES8_Contig494_1036	12	26358215	0.0165857	0.15249	0.198731	0.00223115	0.0270566	CNV24after
Hapmap50550-BTA-103658	12	26491935	0.361364	0.956078	0.849526	0.00514063	0.981713	CNV24after
Hapmap51425-BTA-24269	12	26558724	4.03131e-11	2.87227e-11	0.00175794	0.89298	2.20566e-19	CNV24after
BTA-120908-no-rs	12	26607578	0.262628	0.583169	0.767913	0.0595784	0.100811	CNV24after
ARS-BFGL-NGS-13966	12	26773494	0.309196	0.0432139	0.573717	0.0024473	0.000242635	CNV24after
ARS-BFGL-BAC-5690	12	69467211	0.14046	0.111132	0.114698	0.859753	0.00804525	CNV22before
Hapmap54363-rs29014773	12	69494347	9.5161e-20	3.35426e-19	2.96109e-21	0.43457	0.000445215	CNV22before
ARS-BFGL-BAC-13788	12	69512332	0.756299	0.345778	0.551455	0.0759213	8.72731e-05	CNV22before
BTB-00500725	12	69648659	0.0456281	0.000722491	0.00419198	3.00379e-05	2.5698e-09	CNV22before
ARS-BFGL-NGS-96259	12	69744529	0.000237233	0.0532502	0.000653427	1.48385e-08	0.235833	CNV22before
Hapmap23511-BTA-119303	12	69768137	0.00625945	0.0107781	0.198206	0.456424	2.79813e-06	CNV22before
ARS-BFGL-NGS-101584	12	69797109	0.0108269	0.00923997	0.297732	0.987717	6.02242e-12	CNV22before
BTB-00503215	12	69838275	0.0277341	0.688668	0.0440915	5.35836e-09	0.152546	CNV22before
BTA-28079-no-rs	12	69874053	0.0377481	1.15838e-05	0.143504	3.88217e-12	0.000155389	CNV22before
BTB-00503371	12	69925933	6.46759e-05	4.61358e-08	0.000194843	1.44023e-05	0.0422905	CNV22before
ARS-BFGL-NGS-72873	12	69969069	5.45113e-17	9.49812e-18	8.56683e-15	0.939339	0.489086	CNV22before
ARS-BFGL-NGS-19356	12	70000094	0.00936864	3.69347e-06	0.0055902	1.38413e-09	0.000844808	CNV22before
BTB-00503574	12	70037594	8.78561e-09	1.72362e-09	1.46215e-06	0.645026	0.00184158	CNV22before
Hapmap38485-BTA-28081	12	70064114	9.50876e-05	2.67647e-05	0.00261398	0.510417	0.159285	CNV22before
BTB-00503633	12	70092297	0.0728448	0.000149809	0.0979179	1.27312e-09	0.109791	CNV22before
ARS-BFGL-NGS-36145	12	70119984	0.149977	0.000271927	0.0654874	1.4236e-11	0.00136835	CNV22before
Hapmap50646-BTA-29027	12	70140996	1.17319e-10	7.57206e-09	2.58999e-07	0.0241098	0.00204922	CNV22before
BTB-00503845	12	70163625	0.96638	0.834023	0.44151	0.596514	0.017591	CNV22before
ARS-BFGL-NGS-3760	12	70224733	9.81141e-08	4.46213e-06	0.00191272	0.0171913	7.09155e-21	CNV22before
ARS-BFGL-NGS-45730	12	70260457	0.0120644	0.0152629	0.0298507	0.87193	0.839945	CNV22before
ARS-BFGL-NGS-16052	12	71469688	1.27958e-09	1.78121e-15	1.18815e-09	4.57999e-08	0.023706	CNV22before
ARS-BFGL-NGS-57278	12	72285729	0.000167863	0.00601392	0.00612971	0.00198368	0.0707482	CNV22before
ARS-BFGL-NGS-28261	12	72311316	0.00643504	0.000264427	0.00380262	0.010622	0.00115922	CNV22before
BTA-95991-no-rs	12	72341102	0.000203379	0.00458716	0.00778304	0.00647284	0.035226	CNV22before
ARS-BFGL-BAC-15060	12	72358156	0.10957	0.0054387	0.0627378	0.00116831	0.0112778	CNV22before	72414147
ARS-BFGL-BAC-7362	12	72945638	0.0508635	0.00790566	0.00308272	0.0379279	5.30775e-07	CNV22after	72713703
Hapmap58260-rs29024773	12	74184494	8.23773e-15	1.94743e-11	5.24154e-08	0.000329592	2.40215e-08	CNV22after
BTA-29081-no-rs	12	76926072	0.171181	0.698024	0.883086	0.00215856	0.0386547	CNV22after
ARS-BFGL-NGS-15142	12	76946174	0.100325	0.330339	0.118407	0.0417177	0.205629	CNV22after
Hapmap30308-BTA-156697	12	77242303	0.541267	0.347494	0.608998	0.351538	0.193626	CNV22after
ARS-BFGL-NGS-57541	12	77315938	0.875312	0.0564657	0.910226	8.49414e-09	0.25454	CNV22after
Hapmap53759-rs29023625	12	77347204	8.4078e-07	1.46104e-08	1.6799e-09	0.039639	7.03977e-07	CNV22after
ARS-BFGL-NGS-85162	12	77379757	0.906993	0.446924	0.110151	0.00342323	1.21576e-09	CNV22after
Hapmap49113-BTA-30008	12	77388557	0.00016378	0.00215872	7.85702e-09	0.0169833	3.51452e-13	CNV22after
Hapmap58455-rs29022321	12	77447074	7.63742e-05	0.00109562	0.00125286	0.0186749	0.422787	CNV22after
BTA-29998-no-rs	12	77500623	0.00862046	0.0093751	0.0185043	0.933191	0.0586458	CNV22after
ARS-BFGL-NGS-15699	12	77524541	0.626955	0.889133	0.99902	0.255211	0.703874	CNV22after
BTA-29995-no-rs	12	77611452	0.000659799	0.00963723	0.00390276	0.0076288	0.00885599	CNV22after
Hapmap53999-rs29018278	12	77695384	3.4217e-05	1.3152e-10	7.54466e-07	1.25514e-11	0.000609774	CNV22after
ARS-BFGL-NGS-41986	12	77746796	1.29859e-07	1.57732e-08	7.357e-08	0.324761	0.769337	CNV22after
BTA-29990-no-rs	12	77816640	0.0141502	0.00246173	0.0248022	0.113524	0.506751	CNV22after
ARS-BFGL-NGS-75733	12	77964481	0.0886293	0.334761	0.0640795	1.44455e-19	0.153356	CNV22after
BTA-29126-no-rs	12	77992661	0.00115307	3.00256e-05	0.0191036	0.00633675	0.0262655	CNV22after
ARS-BFGL-NGS-14529	12	78014490	0.673382	0.335358	0.908894	0.0835608	0.0394947	CNV22after
ARS-BFGL-NGS-53179	12	78146737	0.363788	0.613036	0.168878	0.190721	7.33907e-07	CNV22after
BTA-25306-no-rs	12	78212571	0.545491	0.646851	0.970681	0.647126	2.66852e-05	CNV22after
Hapmap43821-BTA-25321	12	78276736	0.481873	0.603995	0.934166	0.579329	0.00176522	CNV22after
Hapmap58533-rs29018583	12	78300814	4.87936e-05	0.000121817	0.00636736	0.420646	0.0012831	CNV22after
ARS-BFGL-NGS-37992	12	78327456	0.726139	0.0857704	0.266152	3.43644e-12	0.0053332	CNV22after
ARS-BFGL-NGS-44151	12	78447443	5.60267e-11	5.13842e-15	3.36845e-08	0.000369621	0.8439	CNV22after
ARS-BFGL-NGS-81601	13	68324133	0.0105622	9.5489e-05	0.0207258	0.000115573	0.376722	CNV6before
ARS-BFGL-NGS-39007	13	68363581	0.350823	0.286101	0.473013	0.736457	0.0544538	CNV6before
ARS-BFGL-NGS-36552	13	68389914	0.168749	0.854544	0.215749	1.36438e-07	0.0757639	CNV6before
Hapmap53251-rs29027216	13	68437003	0.00782976	0.360659	0.0207279	3.14026e-08	0.0489932	CNV6before
ARS-BFGL-NGS-68380	13	68568254	4.16097e-14	3.06653e-12	1.23294e-09	0.046458	3.58156e-07	CNV6before
ARS-BFGL-NGS-38630	13	68688618	0.00596149	0.00361007	0.00487893	0.717518	0.0597211	CNV6before
ARS-BFGL-NGS-62274	13	68766380	0.00437873	0.0357127	0.00868229	0.0170339	0.00147196	CNV6before
Hapmap53793-rs29012197	13	68990855	0.585877	0.641814	0.189423	0.00043429	0.824362	CNV6before
Hapmap55254-rs29014939	13	69042143	3.55183e-27	2.17413e-20	1.76892e-21	2.12109e-07	0.000167484	CNV6before
ARS-BFGL-NGS-85867	13	69070669	0.0353121	0.184093	0.00349977	0.0124939	0.00015528	CNV6before
Hapmap39255-BTA-119464	13	69124045	5.50716e-16	1.79013e-20	4.07457e-10	0.00190233	7.66418e-07	CNV6before
Hapmap53805-rs29012784	13	69248366	0.000277372	0.00338338	0.00066476	0.0260408	0.646114	CNV6before
ARS-BFGL-NGS-76722	13	69360031	0.0168594	0.0260378	0.0974632	0.542196	1.16499e-08	CNV6before
ARS-BFGL-NGS-24000	13	69462978	2.66806e-16	2.32975e-14	3.57976e-12	0.0399177	3.26072e-06	CNV6before
ARS-BFGL-NGS-8153	13	69645687	0.0453033	0.0133569	0.0664365	0.197604	0.00333931	CNV6before
ARS-BFGL-NGS-103010	13	69670639	2.7411e-06	4.48124e-05	3.20931e-06	0.0604837	0.0408429	CNV6before
ARS-BFGL-NGS-34937	13	69702161	0.0138195	0.00093506	0.00245357	0.0170294	0.00735859	CNV6before
ARS-BFGL-NGS-51557	13	69892551	0.0320845	0.429532	0.062477	2.08757e-05	0.573488	CNV6before
ARS-BFGL-NGS-58037	13	69929079	3.24795e-12	4.07254e-18	1.75547e-08	1.4469e-06	2.00576e-05	CNV6before
ARS-BFGL-NGS-9922	13	69970083	1.18018e-33	1.30917e-35	2.76973e-27	0.666502	2.35837e-07	CNV6before
ARS-BFGL-NGS-107306	13	70171253	0.336024	0.348903	0.715429	0.900437	2.09291e-06	CNV6before
ARS-BFGL-NGS-78493	13	70195187	1.93659e-25	7.90102e-23	9.75033e-18	0.020314	5.93969e-19	CNV6before
ARS-BFGL-NGS-108302	13	70239106	5.36542e-27	3.03489e-33	9.46004e-23	0.00147682	0.979407	CNV6before
ARS-BFGL-NGS-34968	13	70262878	0.930154	0.279008	0.83493	9.77932e-05	0.292335	CNV6before
Hapmap25516-BTA-128677	13	70429543	0.237645	0.620951	0.523603	0.0344027	0.126641	CNV6before
ARS-BFGL-NGS-11140	13	70523797	1.10094e-07	1.13881e-07	1.51671e-09	0.776464	7.30007e-07	CNV6	70496054
ARS-BFGL-NGS-77823	13	70548675	1.72664e-07	1.92135e-07	2.49379e-09	0.756332	7.77873e-07	CNV6	70623303
ARS-BFGL-NGS-55182	13	70656675	0.00660492	0.009364	0.029152	0.628593	0.000267058	CNV6after
BTA-120959-no-rs	13	70702815	0.175316	0.030115	0.417256	0.0188677	0.671746	CNV6after
Hapmap35235-BES10_Contig446_1064	13	70744382	0.195062	0.624579	0.0782682	0.0134071	0.00414822	CNV6after
ARS-BFGL-NGS-62707	13	70767104	4.44188e-12	1.52586e-12	4.46098e-08	0.984439	2.97479e-05	CNV6after
Hapmap57013-rs29019369	13	70790140	1.5101e-20	1.01661e-28	2.76978e-15	2.89108e-07	0.0564808	CNV6after
BTA-33523-no-rs	13	70860749	0.000138863	2.42864e-10	0.00857731	1.21602e-14	0.000570525	CNV6after
ARS-BFGL-NGS-108573	13	70893423	0.154975	0.0161845	0.508021	0.00366681	0.0127037	CNV6after
ARS-BFGL-NGS-95635	13	71006628	0.562586	0.431044	0.00450747	0.56546	1.63895e-27	CNV6after
ARS-BFGL-NGS-80843	13	71050077	0.000278317	2.40584e-06	0.00201718	0.00250732	0.00614825	CNV6after
ARS-BFGL-NGS-107717	13	71075689	0.0578935	0.0338408	0.00306263	0.572718	8.48895e-05	CNV6after
ARS-BFGL-NGS-31976	13	71212300	0.0528407	0.0460466	0.0727016	0.904611	0.966767	CNV6after
ARS-BFGL-NGS-44859	13	71224579	0.0253	0.13504	0.144508	0.0233366	9.08654e-05	CNV6after
ARS-BFGL-NGS-21649	13	71271729	1.05059e-06	0.000176097	0.0041657	0.000281611	2.15715e-16	CNV6after
ARS-BFGL-NGS-99043	13	71301458	0.0143176	0.0112066	0.00903077	0.962807	0.0182834	CNV6after
ARS-BFGL-NGS-39985	13	71321982	0.396576	0.102125	0.265209	0.0193312	0.844321	CNV6after
ARS-BFGL-NGS-105763	13	71344736	0.784852	0.710954	0.959439	0.0262067	0.769769	CNV6after
Hapmap60394-rs29020827	13	71384205	0.000415845	3.31411e-05	0.00125178	0.104812	0.000933204	CNV6after
Hapmap54125-rs29019206	13	71442112	0.411438	0.320165	0.737394	0.648888	0.00312647	CNV6after
ARS-BFGL-NGS-4161	13	71489545	0.0596773	0.524203	0.110052	8.21987e-05	0.226385	CNV6after
Hapmap47901-BTA-26507	13	71544363	1.05682e-06	2.63722e-07	8.77081e-05	0.606684	0.00808878	CNV6after
ARS-BFGL-NGS-32582	13	71576870	1.72502e-09	4.58514e-10	4.00623e-07	0.75862	0.00136851	CNV6after
ARS-BFGL-NGS-1321	13	71691419	4.29021e-06	4.74951e-09	0.00606076	0.000322652	3.76968e-13	CNV6after
ARS-BFGL-NGS-95865	13	71713558	0.572746	0.0547692	0.316209	1.56366e-05	4.94276e-15	CNV6after
ARS-BFGL-NGS-33181	13	71736298	0.0360199	4.04063e-05	0.465218	1.0095e-09	1.64582e-05	CNV6after
ARS-BFGL-NGS-44322	13	71766574	2.84149e-13	6.83753e-10	6.57744e-10	0.000186278	0.0474591	CNV6after
ARS-BFGL-NGS-23438	13	72297854	1.09999e-08	0.00127511	2.48448e-07	2.98624e-15	0.0154492	CNV25before
ARS-BFGL-NGS-42429	13	72350125	8.20406e-11	2.13783e-10	2.33136e-06	0.470184	0.00135249	CNV25before
ARS-BFGL-NGS-22295	13	72395309	0.961967	0.473699	0.328035	0.0357173	4.79923e-09	CNV25before
Hapmap54667-rs29016013	13	72431970	5.04187e-19	1.15282e-16	3.13489e-12	0.0278273	1.73975e-07	CNV25before
Hapmap57858-rs29019930	13	72484670	0.00558846	0.000107446	0.0210328	0.00125599	0.0998403	CNV25before
ARS-BFGL-NGS-42581	13	72522566	9.03631e-41	8.17269e-39	4.18609e-29	0.0829816	9.83449e-10	CNV25before
ARS-BFGL-NGS-27196	13	72570537	0.000248879	0.000183991	0.000810512	0.975099	0.144078	CNV25before
ARS-BFGL-NGS-81880	13	72638085	0.00235843	0.00415106	0.0253306	0.508679	0.010557	CNV25before
ARS-BFGL-NGS-41119	13	72674575	1.93128e-05	0.00593437	0.000258273	2.07187e-06	0.0377397	CNV25before
ARS-BFGL-NGS-106946	13	72735116	9.72169e-05	0.000248206	0.00315056	0.429479	0.000591511	CNV25before
BTA-98290-no-rs	13	72757236	0.0834019	0.10935	0.251583	0.673315	0.0795009	CNV25before
Hapmap42914-BTA-33652	13	72779588	0.411328	0.231052	0.546346	0.280609	0.638285	CNV25before
Hapmap15258-rs29013198	13	72807094	0.0955349	0.145572	0.461107	0.491117	0.00685505	CNV25before
ARS-BFGL-NGS-32910	13	72842894	4.10482e-18	2.10753e-15	3.87574e-10	0.0063416	8.78217e-23	CNV25before
Hapmap29808-BTA-128693	13	72883365	0.049791	0.00141539	0.00248163	0.000423674	0.008003	CNV25before
ARS-BFGL-NGS-98525	13	72927026	0.165192	0.116239	0.376361	0.807234	0.0757501	CNV25before
ARS-BFGL-NGS-107401	13	73021818	2.32582e-09	1.58574e-09	8.15316e-07	0.905824	0.280615	CNV25before
ARS-BFGL-NGS-71538	13	73061785	2.10709e-25	6.39227e-33	1.98277e-21	5.50464e-05	0.151662	CNV25before
ARS-BFGL-NGS-96720	13	73191673	0.026262	0.107295	0.247866	0.0601259	0.108458	CNV25before
ARS-BFGL-NGS-97229	13	73230677	0.716688	0.40464	0.493415	0.183852	0.57526	CNV25before
ARS-BFGL-NGS-42827	13	73273012	0.8801	0.950939	0.898348	0.520196	0.606168	CNV25before
Hapmap43471-BTA-114689	13	73369210	0.115113	0.492507	0.392827	0.00761433	0.00649162	CNV25before
BTA-33697-no-rs	13	73514685	0.0749491	0.255719	0.823068	0.0365279	4.82295e-09	CNV25before
ARS-BFGL-NGS-37962	13	73557436	0.00199531	0.00324533	0.0467079	0.661255	0.000550242	CNV25before
ARS-BFGL-NGS-32758	13	73624637	0.000433526	0.00391912	0.00990844	0.0372061	0.000168701	CNV25before
Hapmap51212-BTA-33858	13	73681829	1.62639e-11	1.0167e-08	1.46777e-07	0.000814869	1.21749e-06	CNV25	73681829
Hapmap40517-BTA-33731	13	73782308	0.406306	0.339376	0.336136	0.740648	0.250625	CNV25	73782308
ARS-BFGL-NGS-18767	13	73803783	0.0141984	0.0272139	0.0395279	0.418846	0.0315918	CNV25after
ARS-BFGL-NGS-61289	13	73866335	1.51874e-15	1.46215e-14	3.69264e-12	0.198833	0.0750442	CNV25after
ARS-BFGL-NGS-4602	13	73895443	2.33984e-19	3.73073e-24	1.18139e-17	0.00534405	0.119248	CNV25after
BTB-00544571	13	74054238	6.32915e-05	0.00021936	0.000259891	0.361556	0.347694	CNV25after
ARS-BFGL-NGS-7199	13	74078322	3.98997e-22	2.90461e-30	3.91666e-19	3.27926e-06	0.0499524	CNV25after
BTB-02072287	13	74206029	0.0238648	0.000957884	0.0438063	0.0022223	0.566467	CNV25after
ARS-BFGL-NGS-87877	13	74283673	2.20316e-09	1.0697e-10	5.06046e-06	0.29785	8.16734e-05	CNV25after
ARS-BFGL-NGS-43096	13	74349661	2.05054e-05	5.49561e-07	0.000531443	0.0520959	0.801201	CNV25after
ARS-BFGL-NGS-89241	13	74370647	0.99814	0.420748	0.79672	0.0106801	1.88456e-05	CNV25after
ARS-BFGL-NGS-86323	13	74478509	0.00113889	0.0301054	0.00101127	0.00064018	0.686161	CNV25after
ARS-BFGL-NGS-96263	13	74505706	0.138452	0.758895	0.039178	0.000165981	0.722555	CNV25after
BTA-33443-no-rs	13	74821416	0.000613037	1.624e-06	9.02734e-05	0.000116874	0.00233261	CNV25after
ARS-BFGL-NGS-18191	13	74919430	0.000216489	0.00139657	0.000150007	0.123377	0.264957	CNV25after
BTB-01918848	13	74944491	0.035201	0.160651	0.350254	0.0344608	0.00551373	CNV25after
ARS-BFGL-NGS-105280	13	74973171	0.0011965	3.32122e-06	0.00268718	0.000128019	0.0493758	CNV25after
Hapmap31079-BTA-128662	13	75018157	0.0265267	0.162327	0.00322327	0.0100147	0.00180155	CNV25after
BTB-00750386	13	75122713	1.30642e-31	5.4164e-32	4.65935e-22	0.764094	0.107014	CNV25after
ARS-BFGL-NGS-5858	13	75192838	0.181328	0.503529	0.223317	0.0401983	0.634667	CNV25after
Hapmap41510-BTA-33767	13	75240419	0.0310617	0.0619747	0.00918982	0.388248	1.00905e-05	CNV25after
ARS-BFGL-NGS-30791	13	75310875	6.45711e-10	2.62098e-07	4.32827e-09	0.000612859	0.129226	CNV25after
Hapmap57019-rs29020756	13	75356494	1.69489e-23	6.69134e-23	1.09449e-19	0.479287	0.803296	CNV25after
ARS-BFGL-NGS-2138	13	75380614	3.91472e-45	9.14536e-46	9.22537e-38	0.764141	0.406469	CNV25after
ARS-USMARC-Parent-AY853303-no-rs	13	75383374	0.00177723	1.17669e-05	0.00620647	0.000310504	0.0868563	CNV25after
ARS-BFGL-NGS-33300	13	75409647	6.36918e-30	8.79047e-34	1.59811e-25	0.104706	0.00458734	CNV25after
ARS-BFGL-NGS-108603	13	75482933	0.046057	0.00242532	0.0407219	0.0044969	0.0219617	CNV25after
Hapmap27057-BTC-008527	14	10235805	0.0343157	0.00210628	0.360632	0.00583556	0.000872137	CNV1before
ARS-BFGL-BAC-20261	14	10271449	0.718947	3.6519e-05	0.619681	4.9723e-34	0.00631593	CNV1before
ARS-BFGL-NGS-28580	14	10307071	0.107336	0.00778344	0.236813	0.00158798	0.000847234	CNV1before
Hapmap30986-BTC-056068	14	10346734	0.69022	0.304111	0.0558736	2.98406e-07	3.70779e-11	CNV1before
Hapmap26301-BTC-055949	14	10387828	0.252945	0.195234	0.0300766	1.1439e-17	0.00158181	CNV1before
Hapmap30158-BTC-057468	14	10466300	1.44959e-05	3.85713e-06	0.000185747	0.566196	0.0824443	CNV1before
Hapmap26890-BTC-057492	14	10491491	0.517778	0.0178762	0.891599	3.90414e-08	0.555177	CNV1before
Hapmap26061-BTC-063438	14	10549180	0.282443	0.000718569	0.98158	2.03788e-13	1.93823e-05	CNV1before
Hapmap26606-BTC-063486	14	10586742	5.32494e-09	5.93051e-07	6.8346e-08	0.00590994	0.0289887	CNV1before
Hapmap22906-BTC-050650	14	10637788	0.933492	0.789735	0.275677	0.226358	0.00640872	CNV1before
Hapmap31653-BTC-058682	14	10664449	0.0632557	0.919432	0.018843	2.94084e-09	0.946604	CNV1before
Hapmap24111-BTC-009033	14	10717598	0.00112651	0.66004	0.000170114	3.2101e-20	0.0790113	CNV1before
Hapmap27495-BTC-009081	14	10740697	5.6148e-11	4.91508e-13	8.67599e-08	0.0908043	0.899162	CNV1before
Hapmap25145-BTC-009159	14	10763835	1.622e-07	0.0147827	1.46601e-05	2.92143e-19	4.61299e-05	CNV1before
Hapmap54453-rs29015999	14	10812434	0.00038836	0.0231938	0.000477151	2.79968e-05	0.858473	CNV1before
Hapmap31246-BTC-009295	14	10884437	7.02923e-08	1.95347e-05	1.52267e-06	0.000277822	0.190543	CNV1before
Hapmap26247-BTC-009319	14	10920377	5.03282e-18	7.29991e-24	3.49391e-12	0.000105422	0.424655	CNV1before
UA-IFASA-7013	14	10994069	0.173441	0.594833	0.621542	0.0090048	4.69576e-09	CNV1before
ARS-BFGL-BAC-31572	14	11017871	0.0167885	0.0453657	0.148622	0.23155	3.66663e-06	CNV1before
ARS-BFGL-NGS-103730	14	11038356	0.00725942	0.371752	0.0156031	7.99135e-09	0.223472	CNV1before
Hapmap29763-BTC-009422	14	11079567	2.48936e-07	0.00472771	7.85526e-06	5.75074e-14	0.149667	CNV1before
Hapmap27677-BTC-009441	14	11106992	9.83987e-07	0.0166361	2.30874e-05	7.36028e-16	0.108804	CNV1before
ARS-BFGL-BAC-27127	14	11130509	0.759137	0.0726847	0.0792773	2.23556e-06	2.04968e-10	CNV1before
Hapmap30927-BTC-009475	14	11154590	3.64993e-13	1.17746e-09	6.27873e-10	6.07131e-05	0.418832	CNV1before
ARS-BFGL-NGS-26959	14	11220778	2.21848e-12	4.72264e-13	2.53415e-12	0.826098	6.03017e-08	CNV1before
Hapmap53853-rs29015157	14	11272570	0.543662	0.00144225	0.532768	5.51426e-16	0.0912467	CNV1	11250157
Hapmap23192-BTC-059018	14	11328725	1.77286e-32	1.54639e-36	3.74667e-25	0.146827	0.468281	CNV1after	11307423
UA-IFASA-8705	14	11440482	0.0524256	0.000213598	0.0182496	1.87512e-07	4.98464e-06	CNV1after
ARS-BFGL-NGS-31174	14	11466299	0.726732	0.456468	0.325569	0.234886	9.62795e-05	CNV1after
Hapmap30100-BTC-009671	14	11490338	0.000712409	0.000173686	0.003626	0.338888	0.268826	CNV1after
Hapmap31248-BTC-010204	14	11600913	0.232325	0.878588	0.603652	0.000493611	0.0335546	CNV1after
ARS-USMARC-416	14	11659369	1.08973e-05	0.00167213	0.00185541	4.18015e-05	4.51037e-09	CNV1after
ARS-BFGL-NGS-79338	14	11683342	0.321023	0.717787	0.607648	0.0359013	0.000757625	CNV1after
Hapmap42591-BTA-57149	14	11711053	0.0188508	0.0992234	0.104422	0.0215695	0.000132932	CNV1after
Hapmap36733-SCAFFOLD230838_1182	14	11736525	0.00197161	0.00830253	0.00486986	0.108816	0.403758	CNV1after
Hapmap23621-BTC-064696	14	11776673	5.87044e-11	6.80281e-07	2.59317e-07	3.0851e-07	0.00320065	CNV1after
Hapmap27348-BTC-064649	14	11816360	5.5637e-11	6.61409e-07	2.57315e-07	3.0912e-07	0.0029963	CNV1after
Hapmap24455-BTC-064551	14	11848870	1.25129e-11	5.91356e-08	7.19511e-08	1.71939e-05	0.0228138	CNV1after
ARS-BFGL-NGS-17803	14	11881261	0.0323232	0.400552	0.401174	4.16818e-05	0.0213046	CNV1after
Hapmap23620-BTC-064278	14	11931937	6.30312e-07	0.000460969	0.00251048	5.91469e-06	1.4793e-09	CNV1after
Hapmap30171-BTC-063976	14	11983913	3.14449e-06	0.000484251	1.53599e-05	8.66652e-05	0.815494	CNV1after
Hapmap25468-BTC-063927	14	12005796	0.0241322	0.0297928	0.0888271	0.746094	0.436813	CNV1after
Hapmap23251-BTC-063743	14	12027082	1.58135e-05	0.00090445	0.000523914	0.00117905	0.995899	CNV1after
Hapmap22917-BTC-068800	14	12075830	0.844906	0.917391	0.659013	0.314797	0.0884015	CNV1after
Hapmap25440-BTC-053771	14	12106554	0.0573835	0.245204	0.42285	0.0227868	0.000294145	CNV1after
Hapmap26328-BTC-063507	14	12190775	0.56617	0.777806	0.736599	0.0031749	0.0672573	CNV1after
Hapmap25770-BTC-068957	14	12219785	0.00842312	0.292461	0.108218	4.87525e-07	0.195997	CNV1after
Hapmap27846-BTC-068984	14	12247110	0.00567679	0.00610837	0.000114528	0.803157	7.75343e-15	CNV1after
Hapmap26611-BTC-069044	14	12267596	2.06473e-10	3.94186e-10	8.74961e-14	0.625542	3.46256e-10	CNV1after
Hapmap31038-BTC-069141	14	12290538	0.938557	0.104566	0.161425	9.28916e-09	8.14465e-12	CNV1after
ARS-BFGL-NGS-18053	14	12312615	0.724041	0.363997	0.228762	1.2286e-05	3.37974e-10	CNV1after
ARS-BFGL-BAC-23417	14	47823469	6.06748e-05	2.37911e-06	0.000759642	0.0716472	0.56765	CNV15before
ARS-BFGL-NGS-42450	14	47860825	0.154155	0.073417	0.731095	0.255019	6.97596e-07	CNV15before
UA-IFASA-8217	14	47926524	0.000513921	0.0157174	0.00013276	0.000494554	0.578765	CNV15before
Hapmap55171-rs29024078	14	47996787	1.23155e-19	5.32481e-21	1.43128e-13	0.536733	0.00100876	CNV15before
Hapmap47921-BTA-34862	14	48021988	0.00373445	0.0407319	0.0095534	0.00539409	0.635026	CNV15before
Hapmap47262-BTA-34870	14	48116962	0.00584591	0.00133587	0.445862	0.244519	8.64482e-19	CNV15before
ARS-BFGL-NGS-69090	14	48184967	0.240237	0.440722	0.0227738	0.247028	1.29847e-06	CNV15before
BTB-00568195	14	48226460	0.901381	0.247266	0.906871	0.000422297	0.330762	CNV15before
ARS-BFGL-NGS-35081	14	48256343	3.11708e-19	4.29748e-21	4.0443e-18	0.330639	0.119554	CNV15before
UA-IFASA-6995	14	48302835	0.00170733	0.00620381	0.0012861	0.188429	0.424848	CNV15before
UA-IFASA-6822	14	48359660	0.455233	0.722312	0.573965	6.55934e-05	0.027334	CNV15before
ARS-USMARC-Parent-DQ846691-rs29019814	14	48380429	8.99436e-09	1.89686e-06	3.71213e-08	0.000675229	0.720178	CNV15before
Hapmap35881-SCAFFOLD20653_10639	14	48380429	1.00739e-07	2.71042e-05	2.32467e-07	0.000155169	0.743216	CNV15before
UA-IFASA-8205	14	48432458	0.000371977	4.33914e-08	0.00386847	5.69918e-09	0.330796	CNV15before
ARS-BFGL-NGS-39372	14	48535019	0.00156222	0.00105042	0.00106966	0.872806	0.00316627	CNV15before
BTB-00568272	14	48572837	0.833235	0.282053	0.575599	0.00414715	0.155587	CNV15before
ARS-BFGL-NGS-24568	14	48614875	5.69488e-05	7.71179e-06	0.000701055	0.249501	0.450564	CNV15before
ARS-BFGL-NGS-45675	14	48679326	0.0671662	0.0393059	0.0101952	0.558111	0.000405748	CNV15before
UA-IFASA-9208	14	48726666	0.00089457	0.0108312	0.0335192	0.0150782	2.93393e-07	CNV15before
ARS-BFGL-NGS-36826	14	48759237	1.17035e-26	9.83162e-20	2.98853e-15	5.64976e-08	2.27833e-25	CNV15before
Hapmap57707-rs29024913	14	48858864	0.0229008	3.16297e-05	0.020322	1.02551e-08	0.00143855	CNV15before
BTB-00568855	14	48890778	0.0199817	0.000314364	0.00444146	9.98408e-05	5.07683e-09	CNV15before
ARS-BFGL-NGS-58115	14	49000813	3.82952e-09	2.21065e-09	0.00052671	0.998743	7.20472e-11	CNV15before
Hapmap47581-BTA-34891	14	49032157	0.531946	0.576672	0.219886	0.86246	0.00102978	CNV15before
BTB-00569226	14	49089354	0.685162	0.0481196	0.516927	9.4646e-07	1.93559e-05	CNV15before
BTB-01881796	14	49117896	0.00113894	0.00721849	0.000791663	0.0563877	0.0305768	CNV15	49117896
BTB-00569421	14	49193808	0.0259884	0.00941083	0.00139478	0.29272	4.58261e-09	CNV15	49193808
BTB-00569375	14	49240465	2.14854e-06	1.19044e-06	0.000108414	0.848131	0.00375617	CNV15after
ARS-BFGL-NGS-30322	14	49289017	0.000278449	0.000199299	0.00514131	0.95883	0.777762	CNV15after
Hapmap23428-BTA-129227	14	49363794	1.69147e-06	5.42897e-05	6.32894e-05	0.0134814	0.000260927	CNV15after
ARS-BFGL-NGS-42341	14	49385228	0.118918	0.00750033	0.873982	0.00101652	3.32458e-08	CNV15after
Hapmap58353-rs29010993	14	49450613	0.826925	0.729905	0.217536	0.677958	0.0054686	CNV15after
Hapmap33594-BTA-153900	14	49466422	0.00667058	0.000122572	0.115782	0.000947575	0.123529	CNV15after
ARS-BFGL-BAC-26470	14	49518377	0.275773	0.933446	0.978366	0.000576883	1.92747e-10	CNV15after
BTB-00569928	14	49724647	0.0436223	0.112752	0.00694701	0.193211	0.00557552	CNV15after
BTB-00569940	14	49760299	3.90532e-07	2.18359e-07	5.26461e-08	0.893103	0.00139108	CNV15after
BTB-00570090	14	49789098	0.497009	0.22965	0.105832	1.47797e-10	0.0482127	CNV15after
Hapmap60755-rs29010395	14	49840077	0.180617	0.010326	0.967278	0.000254776	0.0197882	CNV15after
ARS-BFGL-NGS-33585	14	49883707	0.644012	0.11178	0.298943	0.000331784	0.00271497	CNV15after
ARS-BFGL-BAC-23887	14	49905143	0.139891	0.00078528	0.849995	7.53794e-09	0.0115585	CNV15after
Hapmap51215-BTA-34925	14	49955911	0.389822	0.266754	0.32696	0.500241	0.212937	CNV15after
BTA-34924-no-rs	14	49981111	0.00170118	0.00447998	0.116892	0.395504	8.52284e-07	CNV15after
ARS-BFGL-BAC-25853	14	50194466	0.938573	0.993167	0.130935	0.846582	0.000107987	CNV15after
ARS-BFGL-NGS-101613	14	50245422	0.645184	0.192359	0.519825	0.00613436	0.132351	CNV15after
ARS-BFGL-NGS-57675	14	50290306	0.000174584	8.60196e-06	0.00103364	0.0587373	0.152036	CNV15after
BTB-01247586	14	50323759	0.000140335	0.000254727	0.0284129	0.621231	4.71961e-13	CNV15after
UA-IFASA-9445	14	50363994	0.0363037	0.0335621	0.00710491	0.973287	0.370297	CNV15after
ARS-BFGL-NGS-41131	14	50416742	0.0157032	0.00488389	0.0046537	0.391044	0.151607	CNV15after
ARS-BFGL-NGS-81817	14	50485190	2.33889e-07	1.88439e-06	1.57948e-07	0.135745	0.93282	CNV15after
ARS-BFGL-NGS-70879	14	50596757	7.6447e-10	3.85862e-10	2.20296e-07	0.980156	0.049371	CNV15after
BTB-01223034	14	50680387	1.06145e-06	9.49319e-11	3.30809e-06	5.9252e-06	0.580381	CNV15after
BTB-01223066	14	50747170	0.0796539	0.00114781	0.0454683	5.67837e-06	0.00492074	CNV15after
ARS-BFGL-NGS-72108	15	46058920	0.0463455	0.552127	0.245694	8.76135e-06	5.36194e-07	CNV19before
ARS-BFGL-BAC-19395	15	46208504	1.3534e-07	0.0169532	0.0182378	1.0206e-19	3.55904e-51	CNV19before
BTB-01459155	15	46241828	3.63148e-05	4.83478e-08	3.7366e-10	0.000192288	1.04545e-21	CNV19before
ARS-BFGL-NGS-67885	15	46304593	0.116462	0.129713	0.299444	7.14666e-25	2.88237e-64	CNV19before
ARS-BFGL-NGS-29801	15	46436262	1.19389e-09	3.52217e-17	5.43381e-09	1.09051e-11	0.000794522	CNV19before
Hapmap49528-BTA-21221	15	46443525	2.52139e-08	2.64875e-08	3.12373e-05	0.800439	6.50612e-05	CNV19before
BTB-02052107	15	46460348	4.99128e-08	8.3123e-09	0.000138168	0.515442	9.54228e-08	CNV19before
BTB-01926941	15	46906029	0.023844	0.359305	0.217903	2.11814e-05	0.00177881	CNV19before
ARS-BFGL-NGS-19465	15	47041396	3.20214e-05	0.0112662	0.0028402	2.29237e-07	0.0235769	CNV19before
ARS-BFGL-NGS-108569	15	47085423	4.75472e-05	0.0110119	4.67047e-05	7.77668e-07	0.871573	CNV19before
BTB-00599376	15	47109587	3.2482e-07	0.0013306	3.96042e-05	9.53408e-10	0.0221211	CNV19before
ARS-BFGL-NGS-90546	15	47135215	0.00107714	0.000220445	3.53287e-07	0.364042	3.84604e-20	CNV19before
Hapmap23956-BTA-36867	15	47196374	0.000154253	4.41288e-08	0.000251216	9.78197e-07	0.209255	CNV19before
ARS-BFGL-NGS-107299	15	47232996	0.000240245	0.269076	0.119174	8.20744e-16	2.284e-19	CNV19before
ARS-BFGL-BAC-33541	15	47336499	0.00428344	0.209448	0.0481638	2.59152e-07	0.00472835	CNV19before
BTB-01551877	15	47403843	2.41977e-20	5.1945e-17	1.70587e-16	0.00240996	1.16781e-05	CNV19before
BTB-01551968	15	47429234	3.06049e-20	1.71973e-16	1.62984e-16	0.000649849	6.59374e-06	CNV19before
Hapmap50337-BTA-37006	15	47494237	2.30438e-20	1.71664e-13	2.09398e-13	8.14177e-10	1.13864e-16	CNV19before
ARS-BFGL-NGS-27623	15	47522748	0.0104556	0.149266	0.684032	0.000512094	2.93302e-20	CNV19before
BTB-00519289	15	47565242	5.29585e-12	6.55571e-11	2.41821e-06	0.206762	1.14344e-22	CNV19before
BTB-01793600	15	47605562	1.54151e-13	4.58038e-13	3.42875e-07	0.541365	4.80068e-21	CNV19before
BTB-01594708	15	47683465	9.20731e-13	2.79556e-05	7.18734e-08	1.02155e-20	2.1229e-13	CNV19before
ARS-BFGL-NGS-27025	15	47739031	0.826495	0.0111024	0.490922	1.22591e-19	0.00155402	CNV19before
Hapmap48733-BTA-36980	15	47739279	6.74903e-11	7.73918e-11	2.03864e-10	0.751563	0.484613	CNV19before
ARS-BFGL-NGS-2728	15	47780178	2.10327e-11	5.95458e-06	6.29635e-08	1.71457e-12	8.71496e-13	CNV19before	47819771
Hapmap55024-rs29015792	15	48068620	6.43515e-06	7.07178e-05	0.00264122	0.0936116	6.16711e-14	CNV19	48068620
BTB-00825831	15	48239279	2.46123e-09	4.63902e-09	1.48253e-10	0.544568	4.62721e-09	CNV19after
BTB-01372515	15	48347277	3.59691e-11	1.01258e-09	1.06666e-06	0.0625741	0.00106568	CNV19after
BTA-29693-no-rs	15	48371375	0.12741	0.122902	0.28671	0.902076	0.112481	CNV19after
Hapmap44055-BTA-29694	15	48534829	0.693484	0.49286	0.62228	0.337062	0.0556291	CNV19after
BTB-01372864	15	48568641	8.7222e-08	0.000234947	0.000150057	1.93194e-07	0.00710173	CNV19after
ARS-BFGL-NGS-8104	15	48606085	5.65445e-05	0.00700518	0.00221831	4.76352e-05	0.227379	CNV19after
ARS-BFGL-NGS-4169	15	48628725	0.204783	0.457924	0.597959	0.0838518	3.17056e-06	CNV19after
BTB-00602186	15	48655891	0.219042	0.376993	0.210003	3.31408e-12	6.42994e-39	CNV19after
ARS-BFGL-NGS-67071	15	48688111	0.000384217	0.000532884	0.0465676	0.729234	5.80454e-08	CNV19after
Hapmap44373-BTA-36964	15	48790861	0.00670862	0.239214	0.0956491	1.28024e-06	0.000900051	CNV19after
ARS-BFGL-BAC-19924	15	48905274	2.82368e-17	1.48312e-08	7.07959e-15	9.53636e-20	0.000624291	CNV19after
ARS-BFGL-BAC-21163	15	49117674	0.0112661	0.404721	0.416031	1.00345e-07	4.75171e-19	CNV19after
ARS-BFGL-BAC-21165	15	49169653	2.05011e-05	4.36497e-05	0.000945672	0.521767	0.00717626	CNV19after
ARS-BFGL-BAC-19376	15	49344597	8.52749e-12	7.23956e-11	1.15396e-08	0.189248	0.00140001	CNV19after
BTB-01372190	15	49686379	0.0045346	0.00572371	0.000581785	0.720286	2.54743e-11	CNV19after
BTB-01465034	15	49987359	0.433189	0.947471	0.0924164	0.0212274	0.419356	CNV19after
Hapmap33953-BES4_Contig513_1142	15	50094103	0.0530858	0.00213396	0.113292	0.000993537	0.0235927	CNV19after
ARS-BFGL-NGS-102432	15	50176540	6.41048e-10	8.19768e-13	2.55176e-10	0.0110225	9.56649e-05	CNV19after
ARS-BFGL-NGS-23589	15	50222093	0.0551255	0.04517	0.00629089	0.949113	8.9005e-05	CNV19after
BTB-01928934	15	50270235	7.05895e-10	9.17297e-13	2.72481e-10	0.0111504	9.16503e-05	CNV19after
BTB-01501127	15	50485308	8.9796e-10	3.56038e-12	4.19578e-13	0.0415529	9.69319e-16	CNV19after
BTB-01371672	15	50566485	1.89618e-06	1.97168e-06	0.00952905	0.83257	3.40414e-07	CNV19after
BTB-01873927	15	50779264	0.745344	0.0867807	0.590373	9.0573e-06	0.00109182	CNV19after
Hapmap50947-BTA-37011	15	50927481	0.0115512	0.00990379	0.0392266	0.900276	0.696283	CNV19after
Hapmap61092-rs29026735	15	50976808	2.41545e-15	7.24695e-11	4.48641e-11	4.56749e-06	0.000927206	CNV19after
BTB-00656135	16	68747873	0.0185334	0.00952301	0.019395	0.569696	0.913824	CNV8before
Hapmap52389-rs29027509	16	68785131	0.0101897	0.00418273	0.00106577	0.442145	3.28053e-05	CNV8before
BTA-39826-no-rs	16	68811897	0.000183056	2.02049e-05	1.78884e-05	0.190979	0.177056	CNV8before
ARS-BFGL-NGS-54830	16	68889225	5.51609e-10	5.89911e-06	1.80659e-05	1.97993e-08	3.67645e-06	CNV8before
ARS-BFGL-NGS-89998	16	68949196	0.18852	0.982573	0.805292	6.35256e-06	4.08914e-18	CNV8before
BTA-39797-no-rs	16	68981703	2.29133e-18	2.04166e-14	7.95989e-14	0.000201277	0.0317454	CNV8before
ARS-BFGL-NGS-53971	16	69021106	0.237984	0.319748	0.0787655	0.633402	2.20498e-05	CNV8before
UA-IFASA-8429	16	69037516	1.87951e-11	8.47603e-15	3.06783e-13	0.00473833	2.28898e-16	CNV8before
BTA-39836-no-rs	16	69167269	0.0026304	7.06001e-06	0.000310479	1.27226e-05	0.00104375	CNV8before
ARS-BFGL-NGS-81253	16	69202739	5.30479e-12	1.18423e-15	4.63972e-14	0.00293061	1.00521e-10	CNV8before
Hapmap40306-BTA-39850	16	69323428	0.791858	0.998282	0.973723	0.352512	0.411156	CNV8before
Hapmap39462-BTA-111304	16	69412417	1.68651e-05	0.00271098	0.00537887	3.98456e-05	0.000213652	CNV8before
ARS-BFGL-NGS-30006	16	69475845	0.286212	0.00415602	0.536623	2.51006e-08	0.485291	CNV8before
ARS-BFGL-BAC-35326	16	69499076	0.772271	0.167569	0.717969	0.000664515	0.897144	CNV8before
BTB-01660545	16	69589954	0.0102713	0.207574	0.0413588	3.01633e-05	0.692094	CNV8before
Hapmap35209-BES8_Contig327_1499	16	69658690	5.04121e-11	1.71738e-06	2.58011e-08	8.89746e-09	0.029029	CNV8before
Hapmap33514-BTA-158988	16	69686453	1.50718e-10	3.52562e-06	3.39026e-08	1.09614e-08	0.0280131	CNV8before
Hapmap42075-BTA-114094	16	69752797	6.68593e-13	1.17057e-07	4.36487e-08	8.44143e-10	1.37102e-07	CNV8before
Hapmap46938-BTA-114095	16	69795545	1.3551e-07	3.52989e-07	7.44758e-06	0.360293	0.012017	CNV8before
Hapmap59558-rs29017112	16	69911268	4.13745e-09	7.83108e-08	0.000196973	0.0599656	9.76865e-19	CNV8before
BTB-01188142	16	69937124	0.020891	0.03511	0.0127741	0.510185	7.17301e-08	CNV8before
Hapmap49429-BTA-107409	16	69963515	0.512162	0.349036	0.545254	0.4324	0.000765148	CNV8before
BTB-01188274	16	69990750	7.82595e-22	7.21264e-20	2.13396e-16	0.0642267	0.00013702	CNV8before
ARS-BFGL-NGS-55038	16	70127523	2.7561e-05	4.68952e-10	0.00140264	1.87677e-09	3.07044e-06	CNV8before
Hapmap51136-BTA-107420	16	70155204	0.152654	0.0598936	0.752537	0.267961	6.98382e-15	CNV8before
Hapmap50856-BTA-107430	16	70194181	0.00593347	1.17382e-06	0.055981	1.93266e-10	3.46201e-05	CNV8	70220110
BTB-01891275	16	70220110	9.45344e-05	6.58059e-08	0.000854871	9.20572e-06	0.0457725	CNV8	70287549
BTA-39971-no-rs	16	70315528	4.90957e-15	3.22688e-21	2.6895e-15	3.81512e-06	0.00469052	CNV8after
ARS-BFGL-NGS-103416	16	70338655	6.01759e-15	1.76046e-16	1.56563e-15	0.32548	1.01018e-12	CNV8after
BTB-00658395	16	70519576	1.04655e-05	6.60457e-07	9.99004e-06	0.124239	1.31115e-05	CNV8after
BTB-00658384	16	70547085	0.190998	0.00699985	0.290269	1.91033e-05	0.00481991	CNV8after
Hapmap38157-BTA-39948	16	70577587	0.924557	0.585771	0.481587	0.0244529	0.00144515	CNV8after
ARS-BFGL-NGS-17698	16	70598954	0.182374	0.0171603	0.0405189	0.00208866	4.21209e-10	CNV8after
ARS-BFGL-NGS-13451	16	70728849	0.0356103	0.983902	0.136996	5.86271e-13	1.69827e-05	CNV8after
ARS-BFGL-NGS-19358	16	70754436	0.534914	0.29649	0.702425	0.171544	0.1403	CNV8after
ARS-BFGL-NGS-66559	16	70816380	9.00449e-09	3.26282e-15	7.17465e-08	3.95665e-10	0.0190741	CNV8after
ARS-BFGL-NGS-100306	16	70882322	0.017177	0.000112892	0.00681024	1.27512e-05	0.312159	CNV8after
ARS-BFGL-NGS-29266	16	70906202	3.29817e-10	1.32771e-12	1.11157e-09	0.0425686	0.0145453	CNV8after
ARS-BFGL-NGS-69228	16	71125864	0.00246486	0.100169	0.002374	7.51502e-06	5.20124e-05	CNV8after
ARS-BFGL-NGS-20204	16	71163115	1.68283e-26	3.66034e-26	1.00846e-21	0.525267	0.0460623	CNV8after
Hapmap51442-BTA-39855	16	71208967	0.0321634	0.00761877	0.0402624	0.146557	0.0308186	CNV8after
BTA-06182-rs29020546	16	71249045	5.25126e-06	6.98464e-05	0.000351454	0.052812	2.44772e-08	CNV8after
BTB-00658688	16	71296941	2.2534e-07	3.10028e-09	3.33045e-05	0.0468235	0.00209728	CNV8after
ARS-BFGL-NGS-43704	16	71349209	0.148378	0.0986088	0.0791858	0.59897	0.0473779	CNV8after
BTB-00658877	16	71387150	0.973095	0.891275	0.817723	0.546296	0.0504536	CNV8after
ARS-BFGL-NGS-42703	16	71431541	0.0360643	1.84606e-05	0.0747364	2.49217e-11	8.80983e-14	CNV8after
ARS-BFGL-NGS-3098	16	71485655	7.73455e-11	1.62165e-18	1.16111e-09	1.62684e-11	0.949095	CNV8after
BTB-00658966	16	71516591	6.95009e-09	9.37172e-17	2.01752e-08	4.71101e-14	0.554495	CNV8after
Hapmap28347-BTA-131196	16	71552698	2.69315e-13	1.8982e-21	2.01763e-11	1.2824e-10	0.610508	CNV8after
ARS-BFGL-NGS-39075	16	71582546	1.13401e-09	1.14073e-16	2.19465e-08	7.91224e-11	0.702972	CNV8after
Hapmap50200-BTA-106536	16	71735866	8.64847e-06	3.3451e-12	4.18661e-05	3.6315e-14	0.468704	CNV8after
ARS-BFGL-BAC-35338	16	71773792	9.32654e-06	9.47984e-09	1.46157e-05	0.000210794	0.490771	CNV8after
Hapmap51729-BTA-42955	18	34627557	0.000109805	0.000227902	0.0948993	0.430511	5.37044e-07	CNV31before
BTB-00708261	18	34666281	5.81163e-24	4.63721e-25	3.63e-15	0.81797	1.58208e-07	CNV31before
Hapmap47947-BTA-42483	18	34692338	0.0104891	0.226192	0.0638583	1.26818e-05	0.000826887	CNV31before
ARS-BFGL-NGS-93226	18	34817149	4.37832e-06	0.00035842	0.00548627	0.00189378	7.83107e-13	CNV31before
ARS-BFGL-NGS-12773	18	34878765	0.789601	0.200554	0.113158	0.00146114	4.81051e-20	CNV31before
ARS-BFGL-NGS-4440	18	34940982	0.0184956	0.12397	0.208729	0.0144634	1.32474e-05	CNV31before
ARS-BFGL-NGS-52708	18	34992628	0.0182252	0.121552	0.206757	0.0151062	1.39405e-05	CNV31before
UA-IFASA-5348	18	35027876	0.000512812	0.00836699	0.0355633	0.0109169	4.34309e-06	CNV31before
BTA-42999-no-rs	18	35085008	0.00057693	0.00828707	0.0379023	0.014868	4.83259e-06	CNV31before
ARS-BFGL-NGS-34848	18	35130634	6.05053e-09	3.49568e-08	8.4785e-08	0.320006	0.754237	CNV31before
ARS-BFGL-NGS-29060	18	35163513	0.000485831	0.00823158	0.0343691	0.0100381	4.70007e-06	CNV31before
BTA-42491-no-rs	18	35218494	0.99445	0.55254	0.440167	0.059149	5.05493e-05	CNV31before
BTB-00701972	18	35294024	6.27685e-08	3.00098e-09	1.35163e-09	0.20812	4.45191e-07	CNV31before
ARS-BFGL-NGS-23693	18	35354921	0.0344057	0.00134403	0.140352	0.000937036	0.650763	CNV31before
ARS-BFGL-NGS-28733	18	35388791	4.60721e-09	1.60398e-06	2.80414e-07	0.000496111	0.271586	CNV31before
ARS-BFGL-NGS-61670	18	35418613	3.13432e-21	1.01574e-14	3.35505e-16	1.08999e-08	0.112727	CNV31before
ARS-BFGL-NGS-40138	18	35501902	1.83395e-06	0.00885796	4.22563e-06	4.16214e-12	0.152471	CNV31before
ARS-BFGL-NGS-98832	18	35529313	0.000536509	0.0102099	0.0015925	0.00457675	0.231756	CNV31before
BTA-42486-no-rs	18	35550752	0.289392	0.92792	0.246652	6.44176e-05	0.00377838	CNV31before
Hapmap34397-BES7_Contig335_1167	18	35583594	3.59388e-21	1.7518e-19	2.62805e-15	0.111344	0.0109181	CNV31before
ARS-BFGL-NGS-43737	18	35638202	3.98281e-14	1.4729e-14	4.0318e-08	0.969872	1.03231e-10	CNV31before
ARS-BFGL-NGS-55550	18	35761850	0.000162591	6.21757e-06	0.000189805	0.039152	0.0290644	CNV31before
BTB-00701726	18	35829905	0.413285	0.134802	0.50621	0.0431397	5.3144e-05	CNV31before
Hapmap48332-BTA-42482	18	35875359	0.00843725	0.196792	0.0604844	1.64993e-05	0.00147414	CNV31before
BTB-00701663	18	35921254	3.15668e-08	3.53707e-06	2.16909e-07	0.0027252	0.0402091	CNV31before	36040190
Hapmap48758-BTA-42474	18	36207061	8.90234e-30	3.27436e-28	4.58734e-20	0.162416	4.13734e-07	CNV31	36207061
ARS-BFGL-NGS-102865	18	36594231	2.30383e-09	6.32027e-08	2.53644e-06	0.0681702	0.681478	CNV31after
BTB-01919503	18	36785457	0.247206	0.0879405	0.00736798	0.155848	1.27316e-14	CNV31after
BTB-00710724	18	36895563	0.0234736	0.0029661	0.000465406	0.0587643	8.20915e-08	CNV31after
Hapmap59773-ss46526196	18	36939147	3.00741e-08	0.000171988	6.31681e-08	8.73724e-09	0.0145226	CNV31after
Hapmap51998-BTA-43053	18	36985552	0.0135555	0.000528099	0.00455687	0.00301843	0.000838877	CNV31after
Hapmap40351-BTA-43058	18	37016151	0.858466	0.562071	0.703657	0.00776066	0.0865039	CNV31after
BTA-43059-no-rs	18	37054197	0.00738657	0.00129567	0.266805	0.170246	0.00796374	CNV31after
ARS-BFGL-NGS-4131	18	37085111	0.0184067	2.0261e-05	0.00966154	1.76073e-08	6.0383e-05	CNV31after
ARS-BFGL-NGS-67111	18	37135403	2.81837e-17	1.19572e-15	3.11196e-21	0.0796897	0.000867269	CNV31after
ARS-BFGL-NGS-91477	18	37166881	4.88108e-12	9.67464e-16	2.77942e-09	0.00339642	0.750383	CNV31after
BTB-02003573	18	37220279	0.602344	0.735784	0.5739	0.002373	0.274009	CNV31after
BTB-00710926	18	37296167	7.51818e-21	1.44921e-16	6.65782e-14	0.000109228	1.1143e-05	CNV31after
Hapmap49605-BTA-43064	18	37328355	1.67569e-07	3.29836e-11	4.62836e-06	7.74755e-05	0.883551	CNV31after
ARS-BFGL-NGS-54131	18	37420230	0.00464226	1.52008e-06	0.00690313	2.77544e-09	0.00547402	CNV31after
Hapmap35356-BES7_Contig368_825	18	37461150	2.46646e-05	3.9612e-10	4.19048e-05	1.21973e-09	0.408901	CNV31after
Hapmap58263-rs29024924	18	37506285	2.44585e-11	1.56253e-10	3.10784e-08	0.256545	0.898598	CNV31after
ARS-BFGL-NGS-33204	18	37596521	6.23264e-17	1.2123e-08	1.44012e-10	3.11964e-18	0.000117024	CNV31after
ARS-BFGL-BAC-2345	18	37653387	0.0692164	0.0574213	0.176168	0.839738	0.945939	CNV31after
ARS-BFGL-NGS-29629	18	37692447	2.00216e-09	1.17523e-09	2.06923e-08	0.911254	0.186931	CNV31after
ARS-BFGL-BAC-31823	18	37745427	0.00870944	0.30081	0.00196874	2.45214e-07	2.14236e-06	CNV31after
BTA-43073-no-rs	18	37783787	2.98301e-10	2.859e-10	3.12496e-10	0.738802	3.98692e-06	CNV31after
BTB-00711650	18	37869243	0.653344	0.0944196	0.215043	0.000242838	0.100565	CNV31after
ARS-BFGL-NGS-31533	18	37927789	1.61695e-13	4.18683e-15	3.25775e-12	0.385035	0.980504	CNV31after
Hapmap49173-BTA-43091	18	37958338	0.00132312	0.151189	0.000653264	5.84691e-09	0.730058	CNV31after
Hapmap32998-BTA-132256	18	37977789	9.40226e-07	5.73983e-07	0.000101954	0.830313	0.816339	CNV31after
ARS-BFGL-NGS-39724	21	27296213	2.41892e-07	0.00229408	6.82776e-07	6.7235e-12	0.172864	CNV4before
Hapmap60593-rs29025761	21	27328130	7.01517e-17	4.31073e-15	6.86855e-15	0.0621909	0.464198	CNV4before
BTA-51981-no-rs	21	27449907	1.68381e-12	6.8409e-15	3.82356e-11	0.0843975	0.875893	CNV4before
BTB-00812805	21	27477084	3.73382e-30	5.16637e-25	7.76479e-25	7.00922e-05	0.00343201	CNV4before
ARS-BFGL-NGS-19530	21	27506924	1.20405e-24	4.13508e-15	2.69585e-19	1.16686e-15	0.0383482	CNV4before
BTB-00813380	21	27615555	0.311873	0.158441	0.440268	0.250497	0.0945969	CNV4before
Hapmap50865-BTA-110502	21	27773578	1.24031e-26	5.2561e-25	1.04726e-19	0.0963616	3.72447e-11	CNV4before
Hapmap49382-BTA-93782	21	27887072	0.282375	0.913532	0.224139	0.00147116	0.149547	CNV4before
Hapmap39461-BTA-109898	21	27927781	0.439151	0.0922146	0.645695	0.00604362	0.218959	CNV4before
Hapmap52079-rs29012330	21	27956825	0.00105353	1.81445e-05	0.00541829	0.00384147	0.0864675	CNV4before
BTA-98320-no-rs	21	28018589	0.330812	0.748186	0.231866	0.038036	0.00125257	CNV4before
BTB-01496690	21	28055227	5.04135e-11	1.15602e-14	5.12911e-09	0.00239104	0.379976	CNV4before
Hapmap24683-BTA-151573	21	28129905	0.720591	0.00514962	0.643497	2.37e-14	0.0157053	CNV4before
ARS-BFGL-NGS-31601	21	28165756	0.453796	0.0175419	0.879624	7.49972e-07	0.000655964	CNV4before
ARS-BFGL-NGS-35230	21	28199518	0.0747227	0.912682	0.0277296	1.81024e-10	0.0473806	CNV4before
ARS-BFGL-NGS-103873	21	28283039	0.00372112	0.00169192	0.0917874	0.583525	0.0661417	CNV4before
BTB-01176930	21	28424029	1.29593e-28	1.52808e-29	1.7412e-25	0.916031	0.360364	CNV4before
ARS-BFGL-NGS-64419	21	28525114	0.000243587	0.0051755	0.00209144	0.00440107	0.311015	CNV4before
ARS-BFGL-NGS-53412	21	28612871	1.12302e-08	0.000899121	8.2414e-07	1.05432e-14	0.000324188	CNV4before
BTB-00800444	21	28675178	1.46725e-15	2.17547e-17	7.32089e-14	0.344345	0.0160912	CNV4before
ARS-BFGL-NGS-53850	21	28750888	3.50424e-32	1.01089e-33	4.8023e-27	0.913789	0.729933	CNV4before
ARS-BFGL-NGS-62015	21	28771478	6.3615e-23	2.54596e-17	2.55588e-18	1.2354e-06	0.69079	CNV4before
ARS-BFGL-NGS-101655	21	28816012	2.01769e-05	4.30987e-08	0.00313679	0.000340677	5.12656e-05	CNV4before
BTB-01982767	21	28848349	3.06824e-16	4.09298e-18	9.76186e-11	0.260663	1.47078e-08	CNV4before
BTB-00800263	21	28906490	0.0896736	0.291562	0.103467	0.0456163	0.01506	CNV4before	29108021
ARS-BFGL-NGS-29794	21	29251234	2.07176e-06	0.000706122	6.02412e-06	1.04478e-05	0.665004	CNV4	29281192
ARS-BFGL-NGS-234	21	29304230	0.671186	0.487855	0.254222	0.000111348	8.87009e-23	CNV4after
BTA-116377-no-rs	21	29326891	1.81018e-08	2.84521e-06	4.29294e-07	0.00177594	0.0259163	CNV4after
ARS-BFGL-NGS-17780	21	29448617	0.104478	0.00537293	0.0953545	0.000558915	0.730731	CNV4after
ARS-BFGL-NGS-1393	21	29492511	0.113426	0.00672595	0.105568	0.000822112	0.833063	CNV4after
ARS-BFGL-NGS-101514	21	29563115	0.0980711	0.00520295	0.0915875	0.000747042	0.811231	CNV4after
ARS-BFGL-NGS-47816	21	29603301	0.000159061	0.00694674	0.000802722	0.000662529	0.157828	CNV4after
ARS-BFGL-NGS-102090	21	29624611	2.12005e-14	1.34526e-15	6.42445e-14	0.478867	0.00218576	CNV4after
ARS-BFGL-NGS-55520	21	29675953	6.69528e-05	0.00112519	5.24942e-06	0.0285848	0.504043	CNV4after
ARS-BFGL-NGS-101070	21	29704865	0.0218183	0.0986481	0.00362689	0.0708544	0.268997	CNV4after
ARS-BFGL-NGS-35131	21	29737484	0.022021	0.099776	0.00368299	0.0697072	0.278118	CNV4after
ARS-BFGL-NGS-11820	21	29808549	0.000585856	1.72071e-05	0.00108863	0.0199257	0.000609768	CNV4after
BTB-01107683	21	29893539	1.99291e-05	2.4796e-05	0.00296493	0.735936	0.00823357	CNV4after
ARS-BFGL-NGS-28841	21	29923689	0.472441	0.176642	0.590797	1.19065e-12	4.97193e-18	CNV4after
BTB-01200389	21	30007996	1.46181e-37	6.18851e-37	9.08445e-31	0.328593	0.994798	CNV4after
BTA-29249-no-rs	21	30058397	2.18341e-10	3.6725e-06	6.75602e-08	1.82107e-08	7.40892e-07	CNV4after
ARS-BFGL-NGS-36347	21	30073383	3.57168e-05	0.000862074	2.24348e-05	0.0066153	2.40859e-08	CNV4after
ARS-BFGL-NGS-77354	21	30175405	0.218575	0.0572461	0.453953	0.0507997	0.0048764	CNV4after
BTB-01108077	21	30224238	2.0972e-05	6.91319e-07	0.00202245	0.0708965	0.0186552	CNV4after
ARS-BFGL-NGS-108440	21	30255230	0.361989	0.010855	0.992366	5.77497e-07	0.0004689	CNV4after
ARS-BFGL-BAC-35201	21	30281682	1.66676e-20	4.68606e-10	3.88451e-15	1.09235e-19	0.00588588	CNV4after
ARS-BFGL-NGS-42873	21	30316554	7.30486e-11	2.51292e-13	1.72734e-08	0.0462588	0.909907	CNV4after
ARS-BFGL-NGS-31899	21	30451722	0.000250418	0.74604	0.00283573	4.56047e-27	0.000852219	CNV4after
ARS-BFGL-NGS-61211	21	30507065	0.0054443	0.815105	0.0327229	2.35963e-23	4.72351e-05	CNV4after
ARS-BFGL-NGS-39921	21	30527505	0.00548722	0.805626	0.0331524	1.63254e-23	4.25233e-05	CNV4after
Hapmap46427-BTA-51697	21	30628834	1.09517e-24	4.6926e-32	8.28638e-24	2.99617e-05	0.429782	CNV4after
BTA-24112-no-rs	22	21134847	0.000370008	0.0750105	0.000251066	1.62061e-08	0.00175546	CNV14before
BTA-91554-no-rs	22	21164077	0.270357	0.58176	0.574938	2.0662e-08	0.596209	CNV14before
BTB-00841577	22	21203326	0.00940352	0.00243809	0.0070631	0.250299	0.00596558	CNV14before
BTA-53769-no-rs	22	21250557	0.369483	0.958306	0.405606	0.00143345	0.434112	CNV14before
Hapmap47657-BTA-53851	22	21266612	0.466689	0.144034	0.11033	1.2025e-13	0.478726	CNV14before
Hapmap52294-ss46526417	22	21326038	0.137826	0.0736539	0.131079	0.373242	0.0269878	CNV14before
BTB-00842968	22	21361239	0.045733	0.122651	0.00544176	1.04028e-32	0.00479155	CNV14before
ARS-BFGL-NGS-100124	22	21431682	0.00149338	0.0131122	0.133845	0.0293711	0.00147777	CNV14before
ARS-BFGL-NGS-65462	22	21455286	0.00137552	0.0152802	0.131832	0.0156235	0.00158617	CNV14before
ARS-BFGL-BAC-30382	22	21495296	0.00117849	0.00189568	0.0412913	0.676236	0.00820766	CNV14before
Hapmap38965-BTA-53804	22	21614894	0.0325249	0.00619888	0.107963	0.0928379	0.015451	CNV14before
ARS-BFGL-NGS-88777	22	21647999	0.00101118	0.00860542	0.00729429	0.0423499	0.979591	CNV14before
UA-IFASA-6291	22	21736880	0.105536	0.0192665	0.191859	0.0323142	0.0107114	CNV14before
UA-IFASA-6532	22	21770149	3.50675e-08	1.47979e-06	6.65442e-05	0.0283078	0.00025945	CNV14before
BTB-00841829	22	21809951	0.296946	0.188578	0.224122	0.482486	0.186718	CNV14before
UA-IFASA-6407	22	21853102	0.742175	0.247753	0.993219	0.00816152	0.308973	CNV14before
ARS-BFGL-NGS-60695	22	21888915	0.0249069	0.248629	0.430032	0.00106288	0.0160955	CNV14before
ARS-BFGL-NGS-22498	22	21943722	1.46972e-05	1.67417e-09	4.49282e-05	1.36785e-06	0.129523	CNV14before
Hapmap50386-BTA-53775	22	22004775	7.35626e-12	1.2313e-09	4.13748e-08	0.0106076	0.0246513	CNV14before
Hapmap52611-rs29018692	22	22075972	0.0256489	0.00609075	0.0354156	0.124786	0.040311	CNV14before
ARS-BFGL-NGS-107827	22	22114742	1.50568e-17	2.54433e-15	2.15012e-12	0.034562	0.0821019	CNV14before
ARS-BFGL-NGS-57234	22	22160219	0.905208	0.0577161	0.201553	9.90244e-09	2.95736e-11	CNV14before
ARS-BFGL-NGS-13194	22	22382709	0.30378	0.0319415	0.328247	0.00078562	0.135002	CNV14before
BTB-01234067	22	22468608	0.709996	0.211069	0.439897	0.00648836	0.000163391	CNV14before
ARS-USMARC-Parent-EF093509-rs29015170	22	22573121	0.00742856	0.000804721	0.0720976	0.0638773	3.27483e-11	CNV14before
BTA-53817-no-rs	22	22961332	2.94888e-06	0.00215898	2.91833e-06	2.45243e-07	0.764765	CNV14	22869809
Hapmap51254-BTA-53826	22	22997440	3.41246e-06	0.00251704	4.68472e-06	1.98357e-07	0.73552	CNV14	22997440
ARS-BFGL-NGS-28462	22	23035110	0.43513	0.924568	0.159622	0.0213767	0.0055015	CNV14after
ARS-BFGL-NGS-1359	22	23186972	0.455221	0.239337	0.429874	0.275112	0.000905816	CNV14after
ARS-BFGL-NGS-52594	22	23214897	1.12347e-06	9.91628e-06	8.61356e-07	0.119618	0.0175617	CNV14after
ARS-BFGL-NGS-33615	22	23245545	1.10714e-06	9.53871e-06	8.25098e-07	0.124256	0.0165433	CNV14after
BTA-14388-rs29023151	22	23303686	0.239799	0.396119	0.0924918	0.37788	2.50692e-10	CNV14after
ARS-BFGL-NGS-57585	22	23458863	0.00921675	2.80998e-05	0.000593176	2.87331e-06	5.5095e-07	CNV14after
BTA-16900-no-rs	22	23502867	4.44664e-06	0.00313894	5.02812e-06	3.33485e-07	2.70778e-06	CNV14after
ARS-BFGL-NGS-41434	22	23554117	0.00707763	0.0244714	0.000334139	0.207155	5.42152e-18	CNV14after
Hapmap55470-rs29017069	22	23575419	8.8285e-08	7.6363e-07	5.73249e-07	0.143465	0.994779	CNV14after
ARS-BFGL-NGS-36467	22	23682224	6.79346e-18	9.34494e-25	1.29502e-22	5.42944e-06	0.0143286	CNV14after
Hapmap35135-BES10_Contig779_1471	22	23765329	0.10396	0.0112018	0.606046	0.00757292	1.35253e-05	CNV14after
BTA-108140-no-rs	22	23834157	2.95084e-08	4.73348e-05	5.06601e-08	3.0333e-06	1.82087e-08	CNV14after
Hapmap31051-BTA-108138	22	23879479	0.332737	0.112802	0.927885	0.0650691	0.266141	CNV14after
Hapmap49433-BTA-108141	22	23914818	0.560789	0.304915	0.789933	0.160071	0.0014956	CNV14after
Hapmap58155-rs29020843	22	23984012	0.0104173	5.10239e-05	0.199646	9.98255e-06	7.56906e-06	CNV14after
BTA-53805-no-rs	22	24007619	0.157086	0.00372374	0.686994	5.68061e-06	2.50247e-05	CNV14after
ARS-BFGL-NGS-21799	22	24032586	0.133266	0.00297531	0.62846	7.73653e-06	2.35225e-05	CNV14after
BTB-00842370	22	24078956	4.4808e-07	8.49522e-07	1.71992e-08	0.628072	0.000900976	CNV14after
BTA-04040-rs29014407	22	24112377	0.0665301	0.745599	0.645009	1.21999e-06	4.832e-13	CNV14after
BTA-92844-no-rs	22	24161191	0.661685	0.0583502	0.190746	6.7105e-06	2.1414e-09	CNV14after
ARS-BFGL-BAC-4502	22	24181857	0.257708	0.873256	0.201643	0.00155915	0.156407	CNV14after
BTA-92840-no-rs	22	24219999	0.0338548	0.0152539	0.32155	0.47419	9.56844e-07	CNV14after
ARS-BFGL-NGS-24541	22	24347814	0.00954439	0.0064971	0.0136696	0.901315	0.0998445	CNV14after
Hapmap42578-BTA-53881	22	24428789	2.60389e-05	0.000696757	0.000322892	0.0100206	0.00321529	CNV14after
BTA-53883-no-rs	22	24462555	0.200771	0.798861	0.246001	0.000853734	0.716832	CNV14after
Hapmap52126-rs29027530	23	14926099	1.83468e-08	3.37922e-08	1.42978e-07	0.584252	6.52164e-06	CNV26before
ARS-BFGL-NGS-25325	23	14981935	2.43782e-15	1.27741e-10	5.84185e-16	1.10856e-06	0.0957497	CNV26before
ARS-BFGL-NGS-8960	23	14992700	1.15457e-21	1.72803e-14	9.68677e-16	2.96962e-10	1.53071e-05	CNV26before
ARS-BFGL-NGS-15765	23	15005574	0.926174	0.702062	0.807843	0.317949	0.348208	CNV26before
ARS-BFGL-NGS-14688	23	15035028	0.00109548	0.0193454	0.000502326	0.00213862	0.00883096	CNV26before
BTA-55566-no-rs	23	15062555	0.0245007	0.143542	0.165083	0.0121256	0.480236	CNV26before
ARS-BFGL-NGS-100628	23	15123634	4.75382e-17	3.77592e-16	2.49186e-15	0.288694	3.54266e-07	CNV26before
Hapmap41022-BTA-55560	23	15147471	9.61204e-52	6.63619e-38	2.913e-51	8.78487e-15	0.751318	CNV26before
ARS-BFGL-NGS-5042	23	15345878	0.00167991	0.17054	0.00176708	4.13021e-08	0.686353	CNV26before
ARS-BFGL-NGS-94543	23	15406638	1.0211e-05	1.77474e-10	0.00398807	6.20213e-09	4.34116e-14	CNV26before
ARS-BFGL-NGS-33616	23	15465413	5.03364e-18	4.32771e-18	2.38156e-14	0.722357	1.22736e-11	CNV26before
ARS-BFGL-NGS-98078	23	15561765	5.0776e-11	1.32663e-12	5.72014e-08	0.252011	5.15401e-05	CNV26before
ARS-BFGL-NGS-28111	23	15585076	0.255412	0.713574	0.0192888	0.00943185	9.38153e-07	CNV26before
Hapmap43293-BTA-55610	23	15610355	0.372597	0.0744537	0.904449	0.00562186	0.000266582	CNV26before
ARS-BFGL-NGS-23572	23	15725194	4.56148e-49	5.59095e-44	8.04695e-59	0.00110725	0.712655	CNV26before
BTA-55534-no-rs	23	15768513	3.00134e-13	1.19979e-11	1.68296e-12	0.0509213	0.123188	CNV26before
ARS-BFGL-NGS-23145	23	15863223	3.89506e-07	1.2073e-05	2.42614e-05	0.0183538	8.2089e-08	CNV26before
ARS-BFGL-NGS-34057	23	15907479	0.0253289	0.0376815	0.010099	0.549306	0.0157418	CNV26before
ARS-BFGL-NGS-19650	23	15928931	4.58402e-05	0.0216744	0.000213227	2.36417e-08	0.855921	CNV26before
ARS-BFGL-NGS-76846	23	16021555	1.18404e-07	2.4057e-09	3.31737e-07	0.0729853	0.305877	CNV26before
ARS-BFGL-NGS-34042	23	16052126	0.0237635	0.00509601	0.126161	0.124256	0.0807672	CNV26before
ARS-BFGL-NGS-86109	23	16086032	4.92348e-25	8.80676e-26	3.72456e-19	0.999574	3.84243e-13	CNV26before
Hapmap8049-BTA-55656	23	16171880	2.87016e-06	8.76844e-09	9.82448e-05	0.00244147	4.6326e-05	CNV26before
BTA-55613-no-rs	23	16270251	0.665143	0.025388	0.968005	6.8233e-09	3.55252e-06	CNV26before
Hapmap46306-BTA-55660	23	16280653	1.86883e-12	7.27707e-10	3.16206e-08	0.0024246	1.68923e-09	CNV26before
Hapmap54285-ss46526570	23	16406167	0.0252327	0.170271	0.00401224	0.00497589	8.55781e-18	CNV26	16406168
ARS-BFGL-BAC-28908	23	16536674	8.99339e-20	1.71755e-21	6.88977e-12	0.500314	1.16249e-21	CNV26	16536674
Hapmap57208-rs29025986	23	16601543	0.000236701	3.06541e-05	0.000955532	0.206617	0.866624	CNV26after
ARS-BFGL-NGS-79806	23	16625327	4.46404e-12	4.57716e-07	1.14946e-08	1.50999e-09	0.00737234	CNV26after
ARS-BFGL-NGS-38730	23	16672574	1.47968e-16	4.93781e-17	1.50888e-09	0.916476	2.69009e-26	CNV26after
ARS-BFGL-NGS-4248	23	16697867	1.96681e-08	1.93319e-09	0.000246187	0.404405	5.86588e-22	CNV26after
UA-IFASA-9530	23	16777244	5.25123e-14	1.83325e-14	1.87691e-08	0.990955	3.42523e-19	CNV26after
ARS-BFGL-NGS-30931	23	16851207	2.28787e-07	4.85445e-12	1.22404e-07	3.90872e-07	0.230554	CNV26after
ARS-BFGL-NGS-105824	23	16872390	1.19916e-07	2.09584e-12	8.59832e-08	4.56435e-07	0.170372	CNV26after
ARS-BFGL-NGS-86252	23	16951579	4.64279e-13	1.24514e-17	4.12317e-08	0.000439845	5.33151e-13	CNV26after
ARS-BFGL-NGS-30004	23	17013312	3.97715e-10	9.55067e-14	1.29924e-05	0.00142953	6.45657e-12	CNV26after
ARS-BFGL-NGS-21261	23	17045647	4.07383e-08	1.51919e-09	1.03318e-06	0.170811	0.69354	CNV26after
ARS-BFGL-NGS-84692	23	17115236	0.0419437	0.0700198	0.0388448	0.490899	0.346103	CNV26after
ARS-BFGL-NGS-2936	23	17136094	0.0480621	0.0611779	0.0583677	0.734444	0.753607	CNV26after
ARS-BFGL-NGS-40876	23	17162519	0.0969599	0.109577	0.012577	0.798072	3.08201e-13	CNV26after
ARS-BFGL-NGS-5011	23	17200996	0.0373849	0.0581347	0.00144479	0.537612	6.9682e-18	CNV26after
ARS-BFGL-NGS-29807	23	17224191	1.02834e-11	3.31503e-15	3.91152e-08	0.00571723	1.54975e-10	CNV26after
Hapmap48809-BTA-55698	23	17275448	1.97551e-13	3.3278e-14	1.38472e-14	0.831923	1.43644e-05	CNV26after
ARS-BFGL-NGS-77327	23	17298755	1.51574e-05	3.2314e-08	7.54724e-05	0.000855429	2.82579e-05	CNV26after
BTA-55652-no-rs	23	17358665	0.000954405	0.0564568	0.0239849	4.6586e-06	1.69186e-11	CNV26after
ARS-BFGL-NGS-105313	23	17421461	0.000248604	0.00090526	0.00741342	0.214814	0.00031164	CNV26after
Hapmap46835-BTA-55650	23	17516357	1.25571e-05	1.12462e-09	0.000547739	7.0306e-07	4.3041e-05	CNV26after
ARS-BFGL-NGS-18971	23	17572459	3.91125e-05	0.00870634	0.000107035	2.10462e-06	0.000324203	CNV26after
BTA-55695-no-rs	23	17632524	0.00256627	0.000201266	0.000356967	0.0492357	0.558652	CNV26after
ARS-BFGL-NGS-75371	23	17671642	7.7954e-17	1.97916e-14	1.00606e-15	0.0210467	8.10441e-05	CNV26after
Hapmap57090-ss46526861	23	17735099	0.85188	0.821523	0.474707	0.11098	7.44838e-05	CNV26after
Hapmap47799-BTA-07017	23	17811197	9.31886e-11	2.47675e-12	1.33152e-09	0.229362	1.36137e-07	CNV26after
BTA-55853-no-rs	23	27992880	0.532247	0.585944	0.954078	6.24836e-05	0.00195828	CNV32before
ARS-BFGL-NGS-90570	23	28021047	0.332017	0.665735	0.922606	0.0979733	8.68743e-05	CNV32before
ARS-BFGL-NGS-4240	23	28087630	2.08791e-06	3.90931e-08	1.18895e-05	0.039714	0.000981829	CNV32before
ARS-BFGL-NGS-100422	23	28149594	0.212988	0.0167446	0.306689	0.000633635	4.33598e-05	CNV32before
UA-IFASA-5823	23	28193501	0.00506781	0.551564	0.0163108	1.45079e-12	0.00618962	CNV32before
BTA-55886-no-rs	23	28281915	0.0517035	0.104074	0.321444	0.28434	0.00803439	CNV32before
Hapmap44774-BTA-55887	23	28307706	0.0433815	0.00299234	0.0243006	0.00715933	0.0815918	CNV32before
UA-IFASA-7712	23	28311070	1.20963e-05	5.79448e-09	2.03532e-05	3.46457e-05	0.106949	CNV32before
ARS-BFGL-NGS-60100	23	28598059	1.0374e-07	0.000684855	0.000455331	9.10541e-10	9.26333e-28	CNV32before
ARS-BFGL-NGS-43333	23	28627993	0.546667	0.131541	0.642913	0.00724863	0.83568	CNV32before
ARS-BFGL-NGS-83284	23	28649349	3.51773e-16	1.27556e-17	2.11843e-12	0.466021	3.37717e-09	CNV32before
UA-IFASA-9236	23	28674580	0.0165161	0.000883957	0.0108233	0.0094911	0.0598836	CNV32before
ARS-BFGL-NGS-31638	23	28736266	0.251358	0.469216	0.825966	0.198416	7.21638e-05	CNV32before
ARS-BFGL-NGS-80691	23	28792687	0.0912713	0.47405	0.141712	0.00280428	0.208621	CNV32before
ARS-BFGL-NGS-105563	23	28819118	6.16888e-05	1.18901e-05	0.0105856	0.351113	2.92726e-12	CNV32before
ARS-BFGL-NGS-105966	23	28902561	0.909581	0.0992892	0.730019	3.03197e-07	2.31222e-21	CNV32before
Hapmap40502-BTA-17475	23	28938184	3.0049e-06	0.000413447	0.00964837	0.000266257	4.98367e-12	CNV32before
ARS-BFGL-NGS-96241	23	29192020	8.79134e-07	9.00879e-05	0.013215	0.00184725	3.65593e-11	CNV32before
ARS-BFGL-NGS-95687	23	29213375	0.116995	0.0450535	0.00146092	0.333178	5.4909e-07	CNV32before
ARS-BFGL-NGS-59981	23	29240771	6.44372e-11	9.77643e-10	1.95732e-07	0.112215	2.98527e-13	CNV32before
ARS-BFGL-NGS-38483	23	29285952	0.297471	0.370306	0.900631	0.702064	3.74433e-16	CNV32before
ARS-BFGL-BAC-35219	23	29316835	0.000293061	4.98314e-07	3.72392e-08	9.34938e-05	9.02824e-12	CNV32before
Hapmap22709-BTA-137286	23	29358848	0.287269	0.123475	0.514833	0.181309	0.0697577	CNV32before
BTA-94041-no-rs	23	29464782	1.14111e-06	0.0399896	0.000121837	1.45927e-19	8.68062e-06	CNV32before
BTA-93496-no-rs	23	29498529	0.00333571	7.67087e-07	0.0255595	1.01461e-09	0.45131	CNV32before
ARS-BFGL-NGS-109612	23	29535762	0.948983	0.430642	0.156343	0.0237796	3.86506e-23	CNV32	29535762
ARS-BFGL-NGS-104394	23	29872481	0.430695	0.431132	0.546266	0.976677	0.00497415	CNV32	29872481
INRA-655	23	29897088	2.5833e-07	7.90727e-08	2.09676e-09	0.783813	0.0470574	CNV32after
ARS-BFGL-NGS-26195	23	30014736	4.13388e-06	7.26021e-07	2.19093e-08	0.495598	0.0326165	CNV32after
Hapmap36280-SCAFFOLD155216_10397	23	30039692	0.446921	0.424549	0.567752	0.93733	0.00589834	CNV32after
ARS-BFGL-NGS-31283	23	30091153	3.61077e-05	0.00125935	0.00103196	0.0031755	0.0774956	CNV32after
ARS-BFGL-NGS-61617	23	30121507	0.00317552	0.0033723	0.0380271	0.845213	0.137931	CNV32after
BTA-06687-no-rs	23	30163726	2.56465e-08	1.09609e-05	3.72869e-06	0.00012935	0.920997	CNV32after
ARS-BFGL-NGS-78313	23	30222836	0.436126	0.325042	0.206251	0.611793	4.96896e-09	CNV32after
BTA-56180-no-rs	23	30244691	0.00214103	0.00369855	0.00364751	0.497528	1.63483e-08	CNV32after
ARS-BFGL-NGS-72191	23	30279220	6.52104e-07	0.00628072	0.000332249	4.08957e-13	2.10468e-06	CNV32after
BTA-56199-no-rs	23	30322316	1.1407e-05	0.000182847	7.99313e-05	0.0301694	1.24503e-06	CNV32after
Hapmap39414-BTA-56194	23	30343750	0.281975	0.940383	0.519209	0.00130913	0.248755	CNV32after
ARS-BFGL-NGS-2400	23	30369967	0.000274854	2.67624e-05	1.12491e-07	0.132916	2.56092e-06	CNV32after
BTA-28538-no-rs	23	30595850	1.34981e-07	1.31485e-07	6.6173e-09	0.795665	5.25634e-05	CNV32after
UA-IFASA-7300	23	30621069	0.000517174	0.0003406	0.000525482	0.942944	0.471539	CNV32after
ARS-BFGL-NGS-75531	23	30662593	0.000139545	0.00167099	0.00197189	0.0352671	0.73651	CNV32after
ARS-BFGL-NGS-79240	23	30684605	2.84511e-07	1.18914e-07	1.76615e-09	0.896416	0.0279013	CNV32after
ARS-BFGL-NGS-31519	23	30735804	3.70247e-13	2.99741e-15	1.23296e-14	0.163826	0.538823	CNV32after
BTA-68789-no-rs	23	30773701	0.000267947	0.000262108	2.06609e-05	0.861889	0.00149736	CNV32after
ARS-BFGL-NGS-42983	23	30806829	0.776084	0.522068	0.364371	0.333324	0.496586	CNV32after
Hapmap31226-BTA-68802	23	30930877	0.0679708	0.363503	0.0392143	0.00339335	0.680696	CNV32after
ARS-BFGL-NGS-37027	23	30987898	0.00185295	0.0322054	0.00150738	0.00168928	0.720143	CNV32after
Hapmap40375-BTA-91069	23	31011387	0.0174453	0.00950969	0.0214844	0.592525	0.293009	CNV32after
ARS-BFGL-NGS-100585	23	31040935	0.0192155	0.0118338	0.023535	0.673185	0.275715	CNV32after
Hapmap38435-BTA-76819	23	31085246	1.09501e-20	3.57583e-17	9.21245e-18	0.0010544	0.388285	CNV32after
ARS-BFGL-NGS-77399	23	31107936	0.82934	0.992424	0.150348	0.434066	0.159137	CNV32after
ARS-BFGL-NGS-30248	24	2579535	0.000302611	0.00230045	0.00486603	0.0538333	0.318516	CNV29before
ARS-BFGL-NGS-37064	24	2702058	0.181364	0.834354	0.418142	0.000135607	0.000116485	CNV29before
ARS-BFGL-NGS-14917	24	2752863	0.0686175	0.649151	0.0172297	7.20934e-06	0.0868579	CNV29before
ARS-BFGL-NGS-73974	24	2882384	3.36328e-08	1.11248e-05	5.3207e-09	0.00019076	0.0156855	CNV29before
Hapmap36258-SCAFFOLD60223_13396	24	2971794	0.279043	0.281498	0.350441	0.859578	0.0106233	CNV29before
BTB-00876230	24	3004567	1.15484e-05	1.91139e-08	7.32322e-05	0.000726785	0.973669	CNV29before
BTA-57884-no-rs	24	3029468	2.88605e-13	1.00119e-11	5.04847e-11	0.0590996	0.186313	CNV29before
ARS-BFGL-NGS-108020	24	3052873	5.82373e-05	3.24784e-05	0.000925726	0.881772	0.110699	CNV29before
ARS-BFGL-NGS-73174	24	3079651	1.17723e-08	2.85823e-05	7.0935e-07	9.52446e-07	0.0222572	CNV29before
BTB-00876061	24	3110607	1.18792e-08	1.98224e-07	5.15387e-06	0.0592389	8.22762e-06	CNV29before
ARS-BFGL-NGS-1444	24	3143836	0.20834	0.0396829	0.939874	0.0205536	0.000108801	CNV29before
BTB-00876819	24	3216217	0.0489417	0.0584477	0.031335	0.83059	0.377255	CNV29before
BTB-00876647	24	3260790	0.810479	0.787587	0.994427	0.0531388	0.222027	CNV29before
Hapmap50041-BTA-58215	24	3283496	0.420171	0.869262	0.328616	0.0328357	0.998679	CNV29before
ARS-BFGL-NGS-30428	24	3321961	0.997186	0.371284	0.633071	0.00265291	0.688724	CNV29before
BTB-00876889	24	3342966	0.364947	0.747322	0.276226	0.0546775	0.808509	CNV29before
ARS-BFGL-NGS-47260	24	3448057	2.14828e-05	2.19491e-06	9.08837e-08	0.188438	3.20459e-06	CNV29before
BTB-00877092	24	3471386	0.0519166	0.00645851	0.0180573	0.0176698	0.0111715	CNV29before
BTB-00877170	24	3501561	7.67918e-13	4.26575e-12	9.97158e-14	0.337765	0.196158	CNV29before
ARS-BFGL-NGS-63149	24	3721378	0.000240874	0.183903	0.000609186	2.94329e-14	4.08885e-05	CNV29before
Hapmap41303-BTA-58461	24	3749382	0.187251	0.517145	0.0503192	0.0399724	0.000689922	CNV29before
ARS-BFGL-NGS-63596	24	3779702	0.0281836	0.000849175	0.014139	0.000901458	0.0770052	CNV29before
BTB-00877492	24	3860135	0.0277834	0.252066	0.0271747	0.00128544	0.356813	CNV29before
BTA-58748-no-rs	24	3978841	0.902942	0.105462	0.489145	6.88191e-09	0.031643	CNV29before
BTB-00877912	24	3991319	0.506145	0.225219	0.805518	0.127995	0.0028968	CNV29before	4046179
ARS-BFGL-BAC-42839	24	4118163	1.03243e-22	3.96795e-22	5.2676e-21	0.403268	0.234688	CNV29
ARS-BFGL-NGS-109469	24	4148448	1.25833e-05	0.000245193	0.00128158	0.022367	4.83807e-08	CNV29
ARS-BFGL-BAC-30710	24	4209849	3.63363e-10	1.17852e-10	1.38548e-10	0.860328	0.047923	CNV29
ARS-BFGL-BAC-31288	24	4273189	1.14872e-05	5.8622e-10	1.26648e-08	1.10393e-07	0.000178953	CNV29after	4231608
ARS-BFGL-NGS-34239	24	4314383	0.00217887	0.0949758	0.000409451	9.18751e-06	0.205851	CNV29after
ARS-BFGL-NGS-58364	24	4375311	2.68704e-10	1.04408e-09	6.7461e-07	0.322814	1.92562e-11	CNV29after
BTB-00877619	24	4436484	3.39094e-35	9.4855e-35	8.39116e-36	0.402908	0.0605998	CNV29after
ARS-BFGL-NGS-14381	24	4461406	0.000313541	0.00323312	5.43343e-05	0.032152	0.941745	CNV29after
BTB-00877564	24	4474760	0.522831	0.841353	0.480119	0.0043934	0.116732	CNV29after
ARS-BFGL-NGS-44005	24	4526781	0.383324	0.026341	0.623428	2.33126e-05	0.035745	CNV29after
ARS-BFGL-NGS-58952	24	4608171	1.91764e-25	9.58688e-26	5.62676e-25	0.782083	0.503368	CNV29after
ARS-BFGL-NGS-31749	24	4669101	5.39251e-12	5.56688e-07	2.86741e-10	9.87521e-10	0.246037	CNV29after
ARS-BFGL-NGS-103969	24	4741755	0.382208	0.240733	0.185009	2.51432e-12	0.00386283	CNV29after
Hapmap57060-rs29023510	24	4805759	7.85057e-11	7.4077e-06	1.31261e-11	7.54231e-11	0.46066	CNV29after
ARS-BFGL-NGS-109462	24	4855238	4.31637e-21	4.62557e-16	1.83016e-20	6.98678e-06	0.280474	CNV29after
ARS-BFGL-NGS-30774	24	4888852	2.81999e-18	2.6774e-16	9.31544e-17	0.0359414	0.832456	CNV29after
Hapmap43889-BTA-58801	24	4922801	0.303076	0.12427	0.148419	0.110744	5.81176e-06	CNV29after
BTB-01921336	24	4970639	7.03274e-24	1.5325e-27	3.97953e-19	0.0722349	0.463817	CNV29after
BTB-00878073	24	5024793	1.86454e-15	2.61947e-13	9.68548e-12	0.0288166	0.0733041	CNV29after
BTA-21517-no-rs	24	5054955	2.89124e-15	4.07662e-13	3.2639e-12	0.0231267	0.268801	CNV29after
BTA-111495-no-rs	24	5118635	0.00123888	0.00917935	0.00933354	0.0421936	0.0115453	CNV29after
ARS-BFGL-NGS-15816	24	5218028	6.53675e-09	3.98979e-07	2.8747e-08	0.00601923	0.46187	CNV29after
BTB-01192196	24	5239672	8.58831e-12	5.99307e-09	5.72813e-11	0.000423104	0.320918	CNV29after
Hapmap36637-SCAFFOLD318693_6319	24	5304270	0.0240713	0.0117737	0.0014016	0.530383	0.0134537	CNV29after
Hapmap51383-BTA-108086	24	5329775	0.471398	0.669916	0.462591	0.367543	2.11495e-06	CNV29after
ARS-BFGL-NGS-35747	24	5355518	0.585603	0.418706	0.115978	0.468889	0.00390743	CNV29after
Hapmap50858-BTA-108088	24	5389986	7.4344e-28	8.85496e-26	3.88103e-20	0.0704818	0.0108357	CNV29after
ARS-BFGL-NGS-32109	24	5446935	0.000385601	0.0838136	3.65122e-05	7.57946e-09	0.00091037	CNV29after
ARS-BFGL-NGS-4687	27	37479272	0.00154119	5.9651e-05	0.00724158	0.0177794	0.927804	CNV16before
ARS-USMARC-Parent-EF141102-rs29015783	27	37513923	1.07135e-14	2.09458e-15	1.10264e-14	0.883391	0.762319	CNV16before
BTA-121522-no-rs	27	37661635	0.000225541	0.00500396	0.00104264	0.00507762	0.00425194	CNV16before
ARS-BFGL-NGS-106816	27	37859509	2.79235e-05	8.23843e-07	5.5213e-05	0.0527458	0.00935625	CNV16before
ARS-BFGL-NGS-8905	27	37897281	0.973289	0.284885	0.90874	0.000216026	0.00214802	CNV16before
ARS-BFGL-NGS-11756	27	37923186	0.217287	0.114791	0.360792	0.354717	0.00246134	CNV16before
ARS-BFGL-NGS-25496	27	38025744	2.79475e-11	3.42817e-11	1.94174e-09	0.712659	0.0798123	CNV16before
ARS-BFGL-NGS-73826	27	38053835	0.00491998	0.0059725	0.00239651	0.753045	0.00480111	CNV16before
ARS-BFGL-NGS-93827	27	38085937	0.891408	0.0547503	0.63837	8.10073e-12	0.504266	CNV16before
ARS-BFGL-NGS-18614	27	38109791	0.000834727	1.09754e-05	0.000218986	0.00366049	0.424995	CNV16before
ARS-BFGL-NGS-45270	27	38233675	0.000214415	0.00566625	9.31179e-05	0.00314801	0.0237438	CNV16before
ARS-BFGL-NGS-90403	27	38254703	2.52709e-40	2.55249e-39	1.29645e-40	0.3014	0.673534	CNV16before
ARS-BFGL-NGS-28636	27	38299935	4.11809e-09	0.00574486	2.871e-05	5.56334e-23	6.16488e-12	CNV16before
ARS-BFGL-NGS-77035	27	38436906	0.0961737	0.0426844	0.125723	0.335887	0.971324	CNV16before
ARS-BFGL-NGS-23323	27	38457181	0.139092	0.0530637	0.194436	0.205188	0.841652	CNV16before
Hapmap49686-BTA-62976	27	38522773	0.29666	0.0382619	0.154157	0.00222283	0.0103131	CNV16before
ARS-BFGL-NGS-82401	27	38568007	1.34466e-07	1.13756e-06	5.33668e-06	0.172961	0.49048	CNV16before
ARS-BFGL-NGS-63803	27	38631236	2.26459e-40	3.10194e-33	1.17981e-31	1.34145e-05	2.03715e-09	CNV16before
Hapmap24404-BTA-139489	27	38672897	0.0905364	0.000652354	0.0185671	1.30871e-07	0.193952	CNV16before
ARS-BFGL-NGS-58720	27	38699737	0.00189571	0.683884	0.052081	7.25187e-18	0.005656	CNV16before
Hapmap58237-rs29017248	27	38747766	2.69052e-06	0.0224861	0.00128719	2.12103e-14	0.000327735	CNV16before
Hapmap59417-ss46526965	27	38863807	4.35952e-07	4.52377e-05	5.82867e-05	0.00207841	0.0448558	CNV16before
Hapmap55066-rs29026559	27	38925271	0.611337	0.338716	0.926758	2.86309e-07	0.997817	CNV16before
Hapmap59286-rs29021722	27	38964379	0.518617	0.70097	0.948094	0.477626	0.03275	CNV16before
Hapmap48690-BTA-23375	27	38985629	2.67461e-07	9.82949e-08	1.32817e-05	0.723601	0.0643471	CNV16before
ARS-BFGL-NGS-66380	27	39027034	0.00234637	0.0465084	0.0362798	0.00145237	0.0153663	CNV16	39027034
ARS-BFGL-NGS-34701	27	39227390	0.15253	0.456601	0.284525	0.0215802	2.18404e-05	CNV16after	39091877
Hapmap38550-BTA-98603	27	39335460	0.443973	0.597552	0.855858	9.69084e-06	0.0336966	CNV16after
ARS-BFGL-NGS-3241	27	39393065	3.2468e-09	4.61677e-10	1.37956e-08	0.593135	0.0398391	CNV16after
Hapmap50176-BTA-98600	27	39457953	9.75413e-13	8.37375e-15	8.62456e-12	0.115512	0.0812142	CNV16after
ARS-BFGL-NGS-40891	27	39518936	0.0021654	0.0143917	0.0112391	0.0413504	0.0828887	CNV16after
Hapmap58959-rs29015098	27	39544673	0.469764	0.0261109	0.256851	2.40363e-06	0.759748	CNV16after
ARS-BFGL-NGS-26971	27	39612032	8.84715e-24	3.74969e-18	6.06908e-18	4.09237e-06	2.11828e-05	CNV16after
Hapmap47356-BTA-63000	27	39688231	1.0623e-07	5.27802e-06	4.75972e-05	0.0150393	5.33037e-08	CNV16after
ARS-BFGL-NGS-10166	27	39750933	9.85104e-09	1.1236e-08	1.6928e-07	0.710651	0.00961921	CNV16after
ARS-BFGL-NGS-76581	27	39783292	0.269013	0.364035	0.789533	0.576931	1.00237e-15	CNV16after
ARS-BFGL-NGS-30711	27	39916848	6.33557e-10	2.7661e-08	6.7763e-10	0.0273768	0.203031	CNV16after
ARS-BFGL-NGS-43116	27	39958869	0.529199	0.304972	0.919481	0.273356	0.000244933	CNV16after
Hapmap39937-BTA-63006	27	39994067	2.53554e-07	3.07273e-07	2.06686e-07	0.806326	0.483751	CNV16after
ARS-BFGL-NGS-76178	27	40015948	0.00749025	0.164475	0.0727562	4.84395e-05	7.85491e-07	CNV16after
ARS-BFGL-NGS-34386	27	40048472	0.234808	0.465447	0.387767	3.83981e-11	0.584588	CNV16after
ARS-BFGL-NGS-108859	27	40083461	2.46881e-06	0.000928439	0.000120257	5.49225e-06	8.34467e-06	CNV16after
ARS-BFGL-NGS-39526	27	40102881	0.524355	0.354242	0.273429	6.3695e-08	0.000397001	CNV16after
ARS-BFGL-NGS-84326	27	40210986	5.74911e-07	2.48984e-07	6.25648e-06	0.881013	0.56231	CNV16after
ARS-BFGL-NGS-12726	27	40345497	0.103956	1.36359e-06	0.0506612	3.99979e-23	0.658712	CNV16after
ARS-BFGL-NGS-44464	27	40378667	2.91724e-19	3.52445e-12	1.94502e-17	2.85193e-11	0.341413	CNV16after
BTB-00968596	27	40721679	0.0959269	0.206305	0.572947	0.186421	2.04812e-05	CNV16after
ARS-BFGL-NGS-97124	27	40846421	3.14795e-07	3.28198e-09	3.69416e-07	0.0424157	1.31977e-09	CNV16after
Hapmap23992-BTA-139506	27	40870573	1.14398e-32	5.58614e-23	4.37207e-24	1.08137e-11	0.104976	CNV16after
Hapmap57132-rs29011225	27	40916876	6.86403e-31	3.45451e-22	9.91118e-23	4.52724e-10	0.157494	CNV16after
ARS-BFGL-NGS-81530	27	40973802	3.66233e-32	4.75623e-29	4.45688e-25	0.0176639	3.83994e-06	CNV16after
ARS-BFGL-NGS-36805	28	10389351	0.00778028	0.0761518	0.292326	0.00566773	1.65139e-12	CNV18before
BTA-64697-no-rs	28	10471125	0.807506	0.42973	0.86938	0.086355	0.916493	CNV18before
ARS-BFGL-NGS-3616	28	10511817	3.14798e-09	1.67275e-06	0.00023033	0.000240959	1.36442e-22	CNV18before
ARS-BFGL-NGS-12126	28	10588137	6.39864e-09	6.79113e-09	6.90149e-06	0.783716	1.6286e-06	CNV18before
Hapmap42447-BTA-118468	28	10668085	0.000178567	0.000150098	7.41728e-07	0.937353	1.85913e-07	CNV18before
Hapmap48421-BTA-64784	28	10880155	0.0422451	0.00540513	0.223426	0.0355928	5.46418e-06	CNV18before
BTA-64710-no-rs	28	10958226	0.000243749	8.93811e-05	8.22191e-07	0.636815	4.23102e-08	CNV18before
Hapmap39009-BTA-121529	28	11082523	0.000107136	0.0288394	0.00066028	3.86401e-08	7.21454e-07	CNV18before
ARS-BFGL-NGS-4626	28	11196379	0.050245	0.00300085	0.000881607	0.00272081	9.47558e-26	CNV18before
BTA-64714-no-rs	28	11446289	7.29678e-06	4.61669e-06	2.95206e-09	0.948538	2.70314e-23	CNV18before
Hapmap48838-BTA-64718	28	11496309	0.839272	0.424512	0.701303	0.000457255	0.437125	CNV18before
ARS-BFGL-NGS-17443	28	11661167	0.30467	0.187284	0.340153	0.421401	0.00386981	CNV18before
Hapmap55592-rs29012361	28	11719408	0.155192	0.17394	0.0349314	0.802272	0.0836195	CNV18before
ARS-BFGL-NGS-40856	28	11743764	3.9141e-07	9.8353e-08	1.41554e-08	0.708521	0.430979	CNV18before
Hapmap55640-rs29014036	28	11897521	0.919358	0.338455	0.338935	0.00521849	0.000457674	CNV18before
Hapmap34350-BES8_Contig562_678	28	11932557	6.84559e-05	0.00529924	1.16149e-05	7.11676e-05	2.15974e-05	CNV18before
Hapmap54617-rs29021286	28	11960495	9.17269e-06	0.00683936	8.45035e-06	3.58806e-08	0.0666968	CNV18before
Hapmap39350-BTA-64742	28	12102175	0.788952	0.831461	0.939773	0.837523	0.292307	CNV18before
ARS-BFGL-NGS-32797	28	12190097	0.126783	0.209001	0.17483	0.376508	0.0522546	CNV18before
ARS-BFGL-NGS-37663	28	12247994	0.0114892	0.180356	0.00556079	0.00012833	0.256807	CNV18before
Hapmap53063-rs29021085	28	12268860	0.230509	0.0946648	0.202321	0.165783	0.742996	CNV18before
ARS-BFGL-NGS-22855	28	12361124	0.460729	0.638609	0.871457	0.354016	2.10688e-06	CNV18before
Hapmap55826-rs29023262	28	12593367	6.50988e-09	8.58142e-09	7.15389e-10	0.702801	2.57613e-18	CNV18before
Hapmap31107-BTA-139755	28	12652506	8.51473e-35	1.64883e-25	1.99791e-24	1.00668e-10	0.00151995	CNV18before
ARS-BFGL-NGS-16093	28	12717523	0.27	0.00177726	0.00138118	3.70949e-10	2.66678e-55	CNV18before
Hapmap55972-rs29011387	28	12885550	0.0589615	0.00109976	0.0238076	5.01366e-05	1.59792e-05	CNV18	12885551
Hapmap45049-BTA-64763	28	12928459	0.0603224	0.00113695	0.0239823	4.92157e-05	1.39622e-05	CNV18	12973750
ARS-BFGL-NGS-63581	28	13017638	4.42281e-30	7.12042e-27	2.30093e-23	0.016031	0.610242	CNV18after
Hapmap43757-BTA-107542	28	13159624	0.000183678	0.000208453	0.0226843	0.862561	1.83576e-05	CNV18after
Hapmap50751-BTA-64830	28	13270960	0.000829959	0.00145989	0.00325938	0.488894	0.119524	CNV18after
Hapmap26400-BTA-139796	28	13291848	0.420215	0.0813972	0.7181	0.00377171	0.0742747	CNV18after
ARS-BFGL-NGS-103144	28	13450152	0.000533129	0.000135498	0.00546129	0.380123	0.196366	CNV18after
ARS-BFGL-NGS-16598	28	13495024	0.000369215	0.00128876	0.0119807	0.251177	0.0798428	CNV18after
Hapmap38041-BTA-64824	28	13522294	0.678736	0.678672	0.500994	0.00318658	0.000219596	CNV18after
BTA-64815-no-rs	28	13659540	0.854696	0.763949	0.778789	0.74616	0.0898759	CNV18after
ARS-BFGL-NGS-1459	28	13691955	2.60781e-12	3.14837e-11	1.73171e-12	0.202123	0.143894	CNV18after
ARS-BFGL-NGS-100421	28	13713042	7.19901e-15	3.91306e-15	2.7714e-11	0.94197	0.00284557	CNV18after
ARS-BFGL-NGS-3803	28	13802852	0.516743	0.126878	0.112498	0.00845393	0.0414246	CNV18after
Hapmap43006-BTA-64814	28	13954510	0.000304154	0.000115825	0.000968899	0.6093	1.59145e-10	CNV18after
BTB-00976841	28	13995887	0.000354787	0.00842138	0.00546911	0.00382672	9.96718e-09	CNV18after
BTA-64811-no-rs	28	14058525	0.000560755	0.0034297	0.00459381	0.0814117	0.415859	CNV18after
BTA-63552-no-rs	28	14091432	0.0642111	0.0574757	0.0684165	0.977596	0.456897	CNV18after
Hapmap41043-BTA-63549	28	14129075	0.931288	0.458569	0.722307	0.0314713	0.403475	CNV18after
BTA-63546-no-rs	28	14205772	0.0956707	0.0950732	0.0648928	0.894559	0.67381	CNV18after
ARS-BFGL-NGS-42033	28	14243381	3.9908e-15	1.13689e-10	1.35357e-11	3.39922e-06	0.206699	CNV18after
ARS-BFGL-NGS-105922	28	14306505	0.00555536	0.0968194	0.00203486	0.000634917	0.297613	CNV18after
BTB-00978135	28	14338094	0.000462523	4.23582e-05	0.000148414	0.104382	5.66749e-10	CNV18after
BTB-00978046	28	14373984	0.88029	0.980076	0.285017	0.599201	0.0114743	CNV18after
Hapmap43634-BTA-63545	28	14442380	0.269784	0.350723	0.158441	0.564703	0.303106	CNV18after
Hapmap43002-BTA-63541	28	14482088	0.00194634	0.0149373	0.0487459	0.0303186	0.0199653	CNV18after
BTB-00052914	28	14571127	0.400647	0.20696	0.221678	0.23199	0.877254	CNV18after
ARS-BFGL-NGS-5913	28	14601834	0.920249	0.850765	0.402104	0.339966	0.00351895	CNV18after
